# Supplementary material for: Codivergence of Mycoviruses with Their Hosts
Source: PLoS One. 2011 Jul 29;6(7):e22252. doi: 10.1371/journal.pone.0022252 (PMC3146478; doi:10.1371/journal.pone.0022252)
Supplement: File S2 — Contains (i) the list of the Genbank accessions for all examined viruses; (ii) general features of the obtained supermatrices (total numbers of characters, viruses, corresponding numbers of hosts, numbers and annotations of clusters of orthologs present in each supermatrix) and of the resulting trees (log likelihood of the best tree found, and bootstrap support averaged over all branches) for all examined virus families and method settings; (iii) the ParaFit test results for all individual host-virus associations under all conditions; (iv) a summary of the ParaFit test results referred to in the text. (XLS) [file pone.0022252.s002.xls]

## Sheet: Assocations and accessions
Family	Organism	Host	Note on the association	Genbank accessions
Chrysoviridae	Agaricus_bisporus_virus_1	Agaricus_bisporus		X94361; X94362
Chrysoviridae	Amasya_cherry_disease_associated_chrysovirus	Prunus_avium		AJ781163; AJ781164; AJ781165; AJ781166; AJ781397; AJ781398; AJ781399; AJ781400; NC009944; NC009945; NC009946; NC009947
Chrysoviridae	Anthurium_mosaic_associated_virus	Anthurium_scherzerianum		FJ899675; FJ899676; FJ899677
Chrysoviridae	Aspergillus_fumigatus_chrysovirus	Neosartorya_fumigata		FN178512; FN178513; FN178514; FN178515
Chrysoviridae	Cryphonectria_nitschkei_chrysovirus_1	Cryphonectria_nitschkei		DQ865185; DQ865186; DQ865187; DQ865188; DQ865189; GQ290645; GQ290646; GQ290647; GQ290648; GQ290649; GQ290650; GQ290651; GQ290652; HM013825; HM013826
Chrysoviridae	Fusarium_oxysporum_chrysovirus_1	Fusarium_oxysporum		EF152346; EF152347; EF152348
Chrysoviridae	Grapevine_associated_chrysovirus_1	Vitis_vinifera		GU108588
Chrysoviridae	Grapevine_associated_chrysovirus_2	Vitis_vinifera	Removed before co-phylogenetic analysis either by RASCAL filtering or by the algorithm for removing genomes with poor sequence overlap.	GU108589
Chrysoviridae	Grapevine_associated_chrysovirus_3	Vitis_vinifera	Removed before co-phylogenetic analysis either by RASCAL filtering or by the algorithm for removing genomes with poor sequence overlap.	GU108596
Chrysoviridae	Grapevine_associated_chrysovirus_4	Vitis_vinifera	Removed before co-phylogenetic analysis either by RASCAL filtering or by the algorithm for removing genomes with poor sequence overlap.	GU108597
Chrysoviridae	Helminthosporium_victoriae_145S_virus	Helminthosporium_victoriae		AF297176; AF297177; AF297178; AF297179; NC005978; NC005979; NC005980; NC005981
Chrysoviridae	La_France_disease_virus	Agaricus_bisporus	Removed before co-phylogenetic analysis because genes were present in ortholog clusters with <4 organisms only.	D10828; D10829; D10830; GQ865514; GQ865515; GQ865516; U62640; U62641; U62642; U62643; U62644
Chrysoviridae	Magnaporthe_oryzae_chrysovirus_1	Magnaporthe_oryzae		AB560761; AB560762; AB560763; AB560764; NC014462; NC014463; NC014464; NC014465
Chrysoviridae	Penicillium_chrysogenum_virus	Penicillium_chrysogenum		AF296439; AF296440; AF296441; AF296442; NC007539; NC007540; NC007541; NC007542
Chrysoviridae	Verticillium_chrysogenum_virus	Verticillium_dahliae		HM004067; HM004068; HM004069; HM004070
Endornaviridae	Bell_pepper_endornavirus	Capsicum_annuum		DQ242514; DQ242515; DQ667684
Endornaviridae	Chalara_endornavirus_CeEV1	Thielaviopsis_basicola		GQ494150
Endornaviridae	Gremmeniella_abietina_type_B_RNA_virus_XL1	Gremmeniella_abietina		DQ399289; NC007920
Endornaviridae	Gremmeniella_abietina_type_B_RNA_virus_XL2	Gremmeniella_abietina		DQ399290
Endornaviridae	Helicobasidium_mompa_endornavirus_1	Helicobasidium_mompa		AB218287; NC013447
Endornaviridae	Mulberry_endornavirus_1	Morus_alba		GU145317
Endornaviridae	Oryza_rufipogon_endornavirus	Oryza_rufipogon		AB014344; NC007649
Endornaviridae	Oryza_sativa_endornavirus	Oryza_sativa		AB014343; AB014345; D32136; NC007647
Endornaviridae	Phaseolus_vulgaris_endornavirus	Phaseolus_vulgaris		AM284175; X16637
Endornaviridae	Phytophthora_endornavirus_1	Phytophthora_sp.		AJ877914; AM941193; AM941194; AM941195; AM941196; AM941197; AM941198; AM941199; AM941200; AM941201; AM941202; AM941402; AM941403; AM941404; AM941405; AM941406; AM941407; AM941408; AM941409; AM941410; NC007069
Endornaviridae	Tuber_aestivum_endornavirus	Tuber_aestivum		HQ380014; NC014904
Endornaviridae	Vicia_faba_endornavirus	Vicia_faba		AJ000929; NC007648
Hypoviridae	Cryphonectria_hypovirus_1	Cryphonectria_parasitica		AF082191; AF533000; AF533001; AF533002; AF533003; AF533004; AF533005; AF533006; AF533007; AJ577160; AJ577161; AJ577162; AJ577163; AJ577164; AJ577165; AJ577166; AJ577167; AJ577168; AJ577169; AJ577170; AJ577171; AJ577172; AJ577173; AJ577174; AJ577175; AJ577176; AJ577177; AJ577178; AJ577179; AJ577180; AJ577181; AJ577182; AJ577183; AJ577184; AJ577185; AJ577186; AJ577187; AJ577188; AJ577189; AJ577190;…
Hypoviridae	Cryphonectria_hypovirus_2	Cryphonectria_parasitica		NC003534
Hypoviridae	Cryphonectria_hypovirus_2_NB58	Cryphonectria_parasitica		L29010
Hypoviridae	Cryphonectria_hypovirus_3	Cryphonectria_parasitica		AF188514; AF188515; AF276421; AF276422; AF276810; NC000960
Hypoviridae	Cryphonectria_hypovirus_4	Cryphonectria_sp.	Removed before co-phylogenetic analysis because genes were present in ortholog clusters with <4 organisms only.	AY307099; AY501435; AY501436; AY501437; AY501438; AY501439; AY501440; AY501441; AY501442; AY501443; AY501444; AY501445; AY501446; AY501447; AY501448; AY501449; AY501450; AY501451; AY501452; AY501453; AY501454; AY501455; AY501456; AY501457; AY501458; AY501459; AY501460; AY501461; AY501462; AY501463; AY501464; AY501465; AY501466; AY501467; AY501468; AY501469; AY501470; AY501471; AY501472; AY501473;…
Hypoviridae	Cryphonectria_parasitica_hypovirulence_associated_virus	Cryphonectria_parasitica		AJ011536; AJ011537; AJ011538; AJ011539; AJ011540; AJ011541; AJ011542; AJ011543; AJ011544
Hypoviridae	Grapevine_associated_hypovirus_1	Vitis_vinifera	Removed before co-phylogenetic analysis because genes were present in ortholog clusters with <4 organisms only.	GU108591; GU108592; GU108593; HM852914; HM852915
Narnaviridae	Botrytis_cinerea_mitovirus_1	Botrytis_cinerea		EF580100; NC011372
Narnaviridae	Botrytis_cinerea_mitovirus_1_S	Botrytis_cinerea		EF583556
Narnaviridae	Cryphonectria_cubensis_mitovirus_1a	Cryphonectria_cubensis		AY328476
Narnaviridae	Cryphonectria_cubensis_mitovirus_1b	Cryphonectria_cubensis		AY328477
Narnaviridae	Cryphonectria_cubensis_mitovirus_1c	Cryphonectria_cubensis		AY328478
Narnaviridae	Cryphonectria_cubensis_mitovirus_2a	Cryphonectria_cubensis		AY328479
Narnaviridae	Cryphonectria_cubensis_mitovirus_2b	Cryphonectria_cubensis		AY328480
Narnaviridae	Cryphonectria_cubensis_mitovirus_2c	Cryphonectria_cubensis		AY328481
Narnaviridae	Cryphonectria_parasitica_mitovirus_1_NB631	Cryphonectria_parasitica		L31849; NC004046
Narnaviridae	Grapevine_associated_narnavirus_1	Vitis_vinifera		GU108586; GU108590
Narnaviridae	Gremmeniella_abietina_mitochondrial_RNA_virus_S2	Gremmeniella_abietina		AY615209; NC006264
Narnaviridae	Gremmeniella_mitovirus_S1	Gremmeniella_abietina		AF534641
Narnaviridae	Helicobasidium_mompa_mitovirus_1_18	Helicobasidium_mompa		AB110977
Narnaviridae	Ophiostoma_mitovirus_1a	Ophiostoma_novo-ulmi		AM087548
Narnaviridae	Ophiostoma_mitovirus_1b	Ophiostoma_novo-ulmi		AM087549
Narnaviridae	Ophiostoma_mitovirus_3a	Ophiostoma_novo-ulmi		AJ004930; NC004049
Narnaviridae	Ophiostoma_mitovirus_3b	Ophiostoma_novo-ulmi		AM087550
Narnaviridae	Ophiostoma_mitovirus_4	Ophiostoma_novo-ulmi		AJ003120; AJ003121; AJ132754; NC004052
Narnaviridae	Ophiostoma_mitovirus_5	Ophiostoma_novo-ulmi		AJ132755; NC004053
Narnaviridae	Ophiostoma_mitovirus_6	Ophiostoma_novo-ulmi		AJ132756; NC004054
Narnaviridae	Saccharomyces_20S_RNA_narnavirus	Saccharomyces_cerevisiae		AF039063; NC004051
Narnaviridae	Saccharomyces_23S_RNA_narnavirus	Saccharomyces_cerevisiae		NC004050; U90136
Narnaviridae	Sclerotinia_homoeocarpa_mitovirus	Sclerotinia_homoeocarpa		AY172454
Narnaviridae	Thielaviopsis_basicola_mitovirus	Thielaviopsis_basicola		AY563138; DQ168141; DQ168142; DQ168143; DQ173015; NC012585
Narnaviridae	Tuber_aestivum_mitovirus	Tuber_aestivum		HQ992989
Partitiviridae	Alphacryptovirus	[unknown]	Removed before phylogenetic analysis because no protein sequences were present.	DD139899; DD139900; DD139901; DD139902; DD139903; DD139904; DD139905; DD139906; DD139907; DD139908; DD139909; DD139910; DD139911; DD139916; DD139917; DD139918; DD139919; DD139920; DD139921; DD139922; DD139923; DD139924; DD139925; DD139926; DD139927; DD139928; DD139929; DD139930; DD139931; DD139932
Partitiviridae	Aspergillus_ochraceous_virus	Aspergillus_ochraceus	Two hosts for this virus.	DQ270031; EU118277; EU118278; EU118279
Partitiviridae	Aspergillus_ochraceous_virus	Aspergillus_ochraceoroseus	Two hosts for this virus.	DQ270031; EU118277; EU118278; EU118279
Partitiviridae	Atkinsonella_hypoxylon_virus	Atkinsonella_hypoxylon		L39125; L39126; L39127; NC003470; NC003471; NC003472
Partitiviridae	Beet_cryptic_virus_1	Beta_vulgaris		EU489061; EU489062; GQ867221; NC011556; NC011557
Partitiviridae	Beet_cryptic_virus_2	Beta_vulgaris		HM560702; HM560703; HM560704
Partitiviridae	Beet_cryptic_virus_3	Beta_vulgaris		S63913
Partitiviridae	Black_raspberry_cryptic_virus	black_raspberry		EU082132
Partitiviridae	Blueberry_latent_virus	Vaccinium_corymbosum	Removed before co-phylogenetic analysis because genes were present in ortholog clusters with <4 organisms only.	EF442779; HM029246; HM029247; HM029248; HM756695; HM756696; HM756697; HM756698; HM756699; HM756700; HM756701; HM756702; HM756703; HM756704; HM756705; HM756706; HM756707; HM756708; HM756709; HM756710; HM756711; HM756712; HM756713; HM756714; HM756715; HM756716; HM756717; HM756718; HM756719; HM756720; HM756721; HM756722; HM756723; HM756724; HM756725; HM756726; HM756727; NC014593
Partitiviridae	Botryotinia_fuckeliana_partitivirus_1	Botryotinia_fuckeliana		AM491609; AM491610; AM491611; NC010349; NC010350; NC010351
Partitiviridae	Carrot_cryptic_virus	Daucus_carota		FJ550604; FJ550605
Partitiviridae	Ceratocystis_polonica_partitivirus	Ceratocystis_polonica		AY247204; AY247205; AY260756; AY260757; NC010705; NC010706
Partitiviridae	Ceratocystis_resinifera_virus_1	Ceratocystis_resinifera		AY603051; AY603052; NC010754; NC010755
Partitiviridae	Cryptosporidium_parvum_virus_1	Cryptosporidium_parvum		U95995; U95996
Partitiviridae	Discula_destructiva_virus_1	Discula_destructiva		AF316992; AF316993; AF316994; AF316995; NC002797; NC002800; NC002801; NC002802
Partitiviridae	Discula_destructiva_virus_2	Discula_destructiva		AY033436; AY033437; NC003710; NC003711
Partitiviridae	Flammulina_velutipes_browning_virus	Flammulina_velutipes		AB465308; AB465309
Partitiviridae	Flammulina_velutipes_isometric_virus	Flammulina_velutipes		AB428575
Partitiviridae	Fragaria_chiloensis_cryptic_virus	Fragaria_chiloensis		DQ093961; DQ355439; DQ355440; NC009519; NC009520; NC009521
Partitiviridae	Fusarium_graminearum_dsRNA_mycovirus_2	Fusarium_graminearum	Removed before co-phylogenetic analysis because genes were present in ortholog clusters with <4 organisms only.	AY372188
Partitiviridae	Fusarium_poae_virus_1	Fusarium_poae		AF015924; AF047013; NC003883; NC003884
Partitiviridae	Grapevine_associated_partitivirus_1	Vitis_vinifera		GU108584
Partitiviridae	Grapevine_associated_Partitivirus_2	Vitis_vinifera		HM852916
Partitiviridae	Gremmeniella_abietina_RNA_virus_MS1	Gremmeniella_abietina		AY089993; AY089994; AY089995; GN351721; GN351722; GN351723; GN351724; GN351725; GN351726; GN351727; GN351728; GN351729; GN351730; NC004018; NC004019; NC004020
Partitiviridae	Gremmeniella_abietina_RNA_virus_MS2	Gremmeniella_abietina		AY615211; AY615212; AY615213; NC006444; NC006445; NC006446
Partitiviridae	Helicobasidium_mompa_partitivirus_V1_1	Helicobasidium_mompa		AB110979
Partitiviridae	Helicobasidium_mompa_partitivirus_V1_2	Helicobasidium_mompa		AB110980
Partitiviridae	Helicobasidium_mompa_partitivirus_V13	Helicobasidium_mompa	This was not contained in the NCBI taxonomy and had to be replaced by its synonym “Cochliobolus_victoriae” (see Index Fungorum).	AB110978
Partitiviridae	Helicobasidium_purpureum_partitivirus	Helicobasidium_purpureum		AY949837
Partitiviridae	Heterobasidion_annosum_P_type_partitivirus	Heterobasidion_annosum	“Heterobasidion_araucariae” was used as a placeholder for “Heterobasidion_occidentale” (which the NCBI taxonomy did not contain), yielding the same distances.	AF473549
Partitiviridae	Heterobasidion_annosum_virus	Heterobasidion_parviporum		AF348136
Partitiviridae	Heterobasidion_parviporum_partitivirus_Fr_110B	Heterobasidion_parviporum	“Heterobasidion_insulare” was used as a placeholder for “Heterobasidion_australe“ (which the NCBI taxonomy did not contain), yielding the same distances.	FN665662
Partitiviridae	Heterobasidion_RNA_virus_1	Heterobasidion_occidentale	Several hosts for this virus.	HQ541323; HQ541324; HQ541328; HQ541329; HQ541330; HQ541331; HQ541332; HQ841076
Partitiviridae	Heterobasidion_RNA_virus_1	Heterobasidion_australe	Several hosts for this virus.	HQ541323; HQ541324; HQ541328; HQ541329; HQ541330; HQ541331; HQ541332; HQ841076
Partitiviridae	Heterobasidion_RNA_virus_1	Heterobasidion_annosum	Several hosts for this virus.	HQ541323; HQ541324; HQ541328; HQ541329; HQ541330; HQ541331; HQ541332; HQ841076
Partitiviridae	Heterobasidion_RNA_virus_1	Heterobasidion_parviporum	Several hosts for this virus.	HQ541323; HQ541324; HQ541328; HQ541329; HQ541330; HQ541331; HQ541332; HQ841076
Partitiviridae	Heterobasidion_RNA_virus_1	Heterobasidion_abietinum	“Heterobasidion_sp._Cui1” was used as a placeholder for “Heterobasidion_sp.” (which the NCBI taxonomy did not contain), yielding the same distances; several hosts for this virus.	HQ541323; HQ541324; HQ541328; HQ541329; HQ541330; HQ541331; HQ541332; HQ841076
Partitiviridae	Heterobasidion_RNA_virus_2	Heterobasidion_parviporum		HM565953; HM565954
Partitiviridae	Heterobasidion_RNA_Virus_3	Heterobasidion_sp.		FJ816271; FJ816272
Partitiviridae	Heterobasidion_RNA_virus_4	Heterobasidion_parviporum		HQ541325
Partitiviridae	Heterobasidion_RNA_virus_5	Heterobasidion_parviporum		HQ541326; HQ541327
Partitiviridae	Mulberry_cryptic_virus_1	Morus_alba	Removed before co-phylogenetic analysis because genes were present in ortholog clusters with <4 organisms only.	GU145316
Partitiviridae	Mycovirus_FusoV	Fusarium_solani		D55668; D55669; NC003885; NC003886
Partitiviridae	Nectria_radicicola_virus_L1	Nectria_radicicola		AF251278
Partitiviridae	Ophiostoma_partitivirus_1	Ophiostoma_himal-ulmi		AM087202; AM087203
Partitiviridae	Ophiostoma_quercus_partitivirus	Ophiostoma_quercus		AM111099
Partitiviridae	Penicillium_stoloniferum_virus_F	Penicillium_brevicompactum		AY738336; AY738337; AY738338; NC007221; NC007222; NC007223
Partitiviridae	Penicillium_stoloniferum_virus_S	Penicillium_brevicompactum		AM040148; AM040149; AY156521; AY156522; NC005976; NC005977
Partitiviridae	Pepper_cryptic_virus_1	Capsicum_annuum		DQ361008
Partitiviridae	Pinus_sylvestris_partitivirus_NL_2005	Pinus_sylvestris		AY973825
Partitiviridae	Pittosporum_cryptic_virus_1	Pittosporum_tobira		GU595166
Partitiviridae	Pleurotus_ostreatus_virus_1	Pleurotus_ostreatus		AY533036; AY533038; EU348759; EU348760; GQ505290; GQ505291; GQ505292; NC006960; NC006961
Partitiviridae	Primula_malacoides_virus_China_Mar2007	Primula_malacoides		EU195326; EU195327; NC013109; NC013110
Partitiviridae	Radish_partitivirus_JC_2004	Raphanus_sativus		AY748911
Partitiviridae	Raphanus_sativus_cryptic_virus_1	Raphanus_sativus	“Ribes_sp._Qiu_95022” was used as a placeholder for “Ribes_sp.” (which the NCBI taxonomy did not contain), yielding the same distances.	AY949985; DQ181926; DQ181927; EU285027; NC008190; NC008191
Partitiviridae	Raphanus_sativus_cryptic_virus_2	Raphanus_sativus		DQ218036; DQ218037; DQ218038; NC010343; NC010344; NC010345
Partitiviridae	Raphanus_sativus_cryptic_virus_3	Raphanus_sativus		FJ461349; FJ461350; NC011705; NC011706
Partitiviridae	Rhizoctonia_solani_virus_717	Thanatephorus_cucumeris		AF133290; AF133291; CS543256; CS543257; CS543258; CS543259; CS543260; CS543261; CS543262; CS543263; CS543264; CS543265; CS543266; CS543267; CS543268; CS543269; CS543270; CS543271; CS543272; CS543273; CS543274; CS543275; CS543276; CS543277; CS543278; CS543279; CS543280; CS543281; CS543282; CS543283; CS543284; CS543285; CS543286; CS543287; CS543288; CS543289; CS543290; CS543291; CS543292; CS543293;…
Partitiviridae	Rosa_multiflora_cryptic_virus	Rosa_multiflora		EU024675; EU024676; EU024677
Partitiviridae	Rose_cryptic_virus_1	Rosa_sp.		EU350962; EU350963; EU413666; EU413667; EU413668; NC010346; NC010347; NC010348
Partitiviridae	Rosellinia_necatrix_partitivirus_1_W8	Rosellinia_necatrix		AB113347; AB113348; NC007537; NC007538
Partitiviridae	Sclerotinia_sclerotiorum_partitivirus_S	Sclerotinia_sclerotiorum		GQ280377; GQ280378; NC013014; NC013015
Partitiviridae	Vicia_cryptic_virus	Vicia_faba		AY751737; AY751738; EF173389; EF173390; EF173391; EF173392; EF173393; EF173394; EF173395; EF173396; EU605883; EU605884; NC007241; NC007242; Y09237
Partitiviridae	Vicia_cryptic_virus_M	Vicia_faba	Removed before phylogenetic analysis because no protein sequences were present.	EU371896
Partitiviridae	Vicia_faba_partitivirus_1	Vicia_faba		DQ910762
Partitiviridae	White_clover_cryptic_virus_1	Trifolium_repens		AY705784; AY705785; NC006275; NC006276
Totiviridae	Alternaria_alternata_dsRNA_mycovirus	Alternaria_alternata	Removed before co-phylogenetic analysis because genes were present in ortholog clusters with <4 organisms only.	AB368492; AB438027; AB438028; AB438029; NC010984; NC010989; NC010990; NC010991
Totiviridae	Amasya_cherry_disease_associated_mycovirus	Prunus_avium		AJ781167; AJ781168; AM085134; AM085135; AM085136; AM085137; NC006440; NC006441
Totiviridae	Armigeres_subalbatus_virus_SaX06_AK20	Armigeres_subalbatus		EU715328; NC014609
Totiviridae	Aspergillus_mycovirus_178	Emericella_nidulans		EU289894; EU289895
Totiviridae	Aspergillus_mycovirus_1816	Emericella_nidulans		EU289896
Totiviridae	Aspergillus_mycovirus_341	Emericella_nidulans	Removed before co-phylogenetic analysis because genes were present in ortholog clusters with <4 organisms only.	EU289897
Totiviridae	Black_raspberry_virus_F	black_raspberry		EU082131; NC009890
Totiviridae	Botryotinia_fuckeliana_totivirus_1	Botryotinia_fuckeliana		AM491608; GU108599; NC009224
Totiviridae	Chalara_elegans_RNA_Virus_1	Thielaviopsis_basicola		AY561500; NC005883
Totiviridae	Cherry_chlorotic_rusty_spot_associated_partitivirus	Prunus_avium	Removed before co-phylogenetic analysis because genes were present in ortholog clusters with <4 organisms only.	AJ781401; AJ781402
Totiviridae	Cherry_chlorotic_rusty_spot_associated_totiviral_like_dsRNA_3	Prunus_avium		AM181139; AM181140; AM181141
Totiviridae	Cherry_chlorotic_rusty_spot_associated_totiviral_like_dsRNA_4	Prunus_avium		AM181142
Totiviridae	Coniothyrium_minitans_RNA_virus	Coniothyrium_minitans		AF521012; AF527633; NC007523
Totiviridae	Debaryomyces_hansenii_virus_JB_2008	Debaryomyces_hansenii	Removed before co-phylogenetic analysis either by RASCAL filtering or by the algorithm for removing genomes with poor sequence overlap.	EU380679
Totiviridae	Drosophila_melanogaster_totivirus_SW_2009a	Drosophila_melanogaster		GQ342961; NC013499
Totiviridae	Eimeria_brunetti_RNA_virus_1	Eimeria_brunetti		AF356189; NC002701
Totiviridae	Epichloe_festucae_virus_1	Epichloe_festucae		AM261427
Totiviridae	Giardia_canis_virus	Giardia_sp.	Removed before co-phylogenetic analysis because genes were present in ortholog clusters with <4 organisms only.	DQ238861
Totiviridae	Giardia_lamblia_virus	Giardia_lamblia		AF525216; L13218; NC003555
Totiviridae	Grapevine_associated_totivirus_1	Vitis_vinifera	Removed before co-phylogenetic analysis because genes were present in ortholog clusters with <4 organisms only.	GU108585
Totiviridae	Grapevine_associated_totivirus_2	Vitis_vinifera		GU108594; GU108595
Totiviridae	Grapevine_associated_totivirus_3	Vitis_vinifera	Removed before co-phylogenetic analysis either by RASCAL filtering or by the algorithm for removing genomes with poor sequence overlap.	GU108598
Totiviridae	Gremmeniella_abietina_RNA_virus_L1	Gremmeniella_abietina		AF337175; GN351711; GN351712; GN351713; GN351714; GN351715; GN351716; GN351717; GN351718; GN351719; GN351720; NC003876
Totiviridae	Gremmeniella_abietina_RNA_virus_L2	Gremmeniella_abietina		AY615210; NC005965
Totiviridae	Helicobasidium_mompa_dsRNA_virus_N10	Helicobasidium_mompa	Removed before phylogenetic analysis because no protein sequences were present.	AB253329
Totiviridae	Helicobasidium_mompa_dsRNA_virus_V169	Helicobasidium_mompa	Removed before phylogenetic analysis because no protein sequences were present.	AB253401
Totiviridae	Helicobasidium_mompa_totivirus_1_17	Helicobasidium_mompa		AB085814; AB085815; NC005074; NC005075
Totiviridae	Helicobasidium_mompa_V670_L2_dsRNA_virus	Helicobasidium_mompa	Removed before phylogenetic analysis because no protein sequences were present.	AB275288; AB275289
Totiviridae	Helminthosporium_victoriae_virus_190S	Cochliobolus_victoriae		NC003607; U41345
Totiviridae	Leishmania_RNA_virus_1_1	Leishmania_sp.		M92355; NC002063
Totiviridae	Leishmania_RNA_virus_1_10	Leishmania_sp.	Removed before phylogenetic analysis because no protein sequences were present.	AF230885
Totiviridae	Leishmania_RNA_virus_1_11	Leishmania_sp.	Removed before phylogenetic analysis because no protein sequences were present.	AF230886
Totiviridae	Leishmania_RNA_virus_1_13	Leishmania_braziliensis	Two hosts for this virus.	L39069; U23810
Totiviridae	Leishmania_RNA_virus_1_13	Leishmania_sp.	Two hosts for this virus.	L39069; U23810
Totiviridae	Leishmania_RNA_virus_1_2	Leishmania_sp.	Removed before phylogenetic analysis because no protein sequences were present.	AF230881
Totiviridae	Leishmania_RNA_virus_1_4	Leishmania_sp.		NC003601; S56484; U01899
Totiviridae	Leishmania_RNA_virus_1_7	Leishmania_sp.	Removed before phylogenetic analysis because no protein sequences were present.	AF230882
Totiviridae	Leishmania_RNA_virus_1_8	Leishmania_sp.	Removed before phylogenetic analysis because no protein sequences were present.	AF230883
Totiviridae	Leishmania_RNA_virus_1_9	Leishmania_sp.	Removed before phylogenetic analysis because no protein sequences were present.	AF230884
Totiviridae	Leishmania_RNA_virus_2_1	Leishmania_sp.	Two hosts for this virus.	L39070; L41164; NC002064; U23809; U32108
Totiviridae	Leishmania_RNA_virus_2_1	Leishmania_major	Two hosts for this virus.	L39070; L41164; NC002064; U23809; U32108
Totiviridae	Magnaporthe_oryzae_virus_1	Magnaporthe_oryzae		AB176964; NC006367
Totiviridae	Magnaporthe_oryzae_virus_2	Magnaporthe_oryzae		AB300379; NC010246
Totiviridae	Ophiostoma_minus_totivirus	Ophiostoma_minus		AM111098
Totiviridae	Penaeid_shrimp_infectious_myonecrosis_virus	Penaeus_vannamei		AY570982; EF061744; HM030799; HM357803; NC007915
Totiviridae	Phlebiopsis_gigantea_mycovirus_dsRNA_1	Phlebiopsis_gigantea		AM111096; FN688899; FN688900; FN688901; FN688902; FN688903; FN688904; NC013999
Totiviridae	Phlebiopsis_gigantea_mycovirus_dsRNA_2	Phlebiopsis_gigantea		AM111097
Totiviridae	Piscine_myocarditis_virus_AL_V_708	Salmo_salar		HQ339954
Totiviridae	Ribes_virus_F	Ribes_sp.		EU495331
Totiviridae	Saccharomyces_cerevisiae_virus_L_A_L1	Saccharomyces_cerevisiae		EF025209; J04692; M24336; M28353; NC003745
Totiviridae	Saccharomyces_cerevisiae_virus_L_BC_La	Saccharomyces_cerevisiae		NC001641; U01060; X54405
Totiviridae	Sphaeropsis_sapinea_RNA_virus_1	Sphaeropsis_sapinea		AF038665; NC001963
Totiviridae	Sphaeropsis_sapinea_RNA_virus_2	Sphaeropsis_sapinea		AF039080; NC001964
Totiviridae	Tolypocladium_cylindrosporum_virus_1	Tolypocladium_cylindrosporum		FR750562; NC014823
Totiviridae	Tolypocladium_cylindrosporum_virus_2	Tolypocladium_cylindrosporum		FR750563
Totiviridae	Totivirus_Atlantic_salmon_CMS_Norway	Salmo_salar		HQ401057
Totiviridae	Trichomonas_vaginalis_virus	Trichomonas_vaginalis		FJ997643; GN355813; GN355814; GN355815; GN355816; GN355817; GN355818; GN355819; GN355820; GN355821; GN355822; NC003824; S62744; U30166; U30167
Totiviridae	Trichomonas_vaginalis_virus_1	Trichomonas_vaginalis		DQ270032; DQ528812; U08999; U57898
Totiviridae	Trichomonas_vaginalis_virus_2	Trichomonas_vaginalis		AF127178; GN355833; GN355834; GN355835; GN355836; GN355837; GN355838; GN355839; GN355840; GN355841; GN355842; NC003873
Totiviridae	Trichomonas_vaginalis_virus_3	Trichomonas_vaginalis		AF325840; GN355823; GN355824; GN355825; GN355826; GN355827; GN355828; GN355829; GN355830; GN355831; GN355832; NC004034
Totiviridae	Tuber_aestivum_virus_1	Tuber_aestivum		HQ158596
Totiviridae	unidentified_blackcurrent_Totiviridae	Ribes_nigrum		AJ133821
Totiviridae	unidentified_Leishmania_RNA_virus	Leishmania_sp.	Removed before phylogenetic analysis because no protein sequences were present.	S55314; S55316
Totiviridae	Ustilago_maydis_virus	Ustilago_maydis	Removed before co-phylogenetic analysis because genes were present in ortholog clusters with <4 organisms only.	L76358
Totiviridae	Ustilago_maydis_virus_1	Ustilago_maydis	Removed before co-phylogenetic analysis because genes were present in ortholog clusters with <4 organisms only.	M63149
Totiviridae	Ustilago_maydis_virus_H1	Ustilago_maydis		DQ494564; DQ494565; DQ494566; DQ494567; DQ494568; DQ494569; DQ494570; DQ494571; DQ494572; DQ494573; DQ494574; DQ494575; DQ494576; DQ494577; DQ494578; DQ494579; DQ494580; DQ494581; DQ494582; DQ494583; DQ494584; DQ494585; DQ494586; DQ494587; DQ494588; DQ494589; DQ494590; DQ494591; DQ494592; DQ494593; DQ494594; DQ494595; DQ494596; DQ494597; DQ494598; DQ494599; DQ494600; DQ494601; DQ494602; DQ494603;…
Totiviridae	Ustilago_maydis_virus_P4	Ustilago_maydis	Removed before co-phylogenetic analysis because genes were present in ortholog clusters with <4 organisms only.	A22743; A22745; A22746; HD063557; L12226; U25179
Totiviridae	Ustilago_maydis_virus_P6	Ustilago_maydis	Removed before co-phylogenetic analysis because genes were present in ortholog clusters with <4 organisms only.	M27418
Totiviridae	Zygosaccharomyces_bailii_virus_Z	Zygosaccharomyces_bailii		AF224490; NC003874

## Sheet: Supermatrices
Family	Filtering	Number of virus taxa	Number of host taxa	Number of characters	Number of clusters and genes per cluster	Gene names	Proportion gaps and undetermined characters	Best model	Final log likelihood	Average bootstrap support
Chrysoviridae	Rascal	8	8	3071	#1: 8; #2: 6; #3: 4	#1: RNA-dependent RNA polymerase; #2: capsid protein; #3: putative protease	0.3245	LGF	-34206.8	95
Chrysoviridae	Rascal & Gblocks	8	8	1857	#1: 8; #2: 6; #3: 4	#1: RNA-dependent RNA polymerase; #2: capsid protein; #3: putative protease	0.2546	LGF	-20147	92.6
Chrysoviridae	Gblocks	11	11	1113	#1: 11; #2: 8; #3: 7	#1: RNA-dependent RNA polymerase; #2: capsid protein; #3: putative protease	0.1796	LGF	-18515.7	84.375
Chrysoviridae	Unfiltered	11	11	3332	#1: 11; #2: 8; #3: 7	#1: RNA-dependent RNA polymerase; #2: capsid protein; #3: putative protease	0.3322	LGF	-54041.1	92.75
Endornaviridae	Unfiltered	12	11	6237	#1: 12	#1: polyprotein	0.463	VTF	-94281.6	60.7778
Endornaviridae	Rascal & Gblocks	4	3	1275	#1: 4	#1: polyprotein	0.0188	JTTDCMUTF	-8097.02	100
Endornaviridae	Gblocks	12	11	5	#1: 12	#1: polyprotein	0.0333	DAYHOFFF	-70.9889	46.5556
Endornaviridae	Rascal	4	3	4750	#1: 4	#1: polyprotein	0.1549	JTTDCMUTF	-27727	100
Hypoviridae	Rascal	4	1	672	#1: 4	#1: polyprotein	0.2113	LGF	-2958.37	100
Hypoviridae	Gblocks	5	1	421	#1: 5	#1: polyprotein	0.1639	BLOSUM62F	-2823.88	89.5
Hypoviridae	Rascal & Gblocks	4	1	274	#1: 4	#1: polyprotein	0.0547	WAGF	-1330.81	100
Hypoviridae	Unfiltered	5	1	2878	#1: 5	#1: polyprotein	0.653	WAGF	-11029.1	98.5
Narnaviridae	Gblocks	25	11	132	#1: 25	#1: RNA-dependent RNA polymerase	0.1127	LGF	-3035.28	51.5
Narnaviridae	Rascal	14	6	918	#1: 14	#1: RNA-dependent RNA polymerase	0.2628	VTF	-11691.1	83.5455
Narnaviridae	Unfiltered	25	11	1113	#1: 25	#1: RNA-dependent RNA polymerase	0.3759	VTF	-30752.6	76.7727
Narnaviridae	Rascal & Gblocks	14	6	215	#1: 14	#1: RNA-dependent RNA polymerase	0.0711	LGF	-2456.83	85.1818
Partitiviridae	Unfiltered	56	42	3388	#1: 56; #4: 9; #5: 9; #6: 9; #7: 4; #8: 4	#1: RNA-dependent RNA polymerase; #4: coat protein; #5: coat protein; #6: capsid protein; #7: putative coat protein; #8: putative coat protein	0.754	VTF	-80949.5	81.0189
Partitiviridae	Rascal	50	39	2559	#1: 50; #4: 5; #5: 6; #6: 9	#1: RNA-dependent RNA polymerase; #4: coat protein; #5: coat protein; #6: capsid protein	0.7095	VTF	-22290.4	87.2979
Partitiviridae	Gblocks	56	42	1732	#1: 56; #4: 9; #5: 9; #6: 9; #7: 4; #8: 4	#1: RNA-dependent RNA polymerase; #4: coat protein; #5: coat protein; #6: capsid protein; #7: putative coat protein; #8: putative coat protein	0.851	LGF	-59481.8	47.2453
Partitiviridae	Rascal & Gblocks	50	39	1400	#1: 50; #4: 5; #5: 6; #6: 9	#1: RNA-dependent RNA polymerase; #4: coat protein; #5: coat protein; #6: capsid protein	0.8369	RTREVF	-17081.4	60.6596
Totiviridae	Rascal	34	25	2755	#1: 34; #2: 15	#1: RNA-dependent RNA polymerase; #2: coat protein	0.5862	VTF	-73809.1	86.0968
Totiviridae	Unfiltered	45	31	4106	#1: 45; #2: 18; #4: 4	#1: RNA-dependent RNA polymerase; #2: coat protein; #4: capsid protein	0.7065	VTF	-113960	72.3333
Totiviridae	Gblocks	45	31	867	#1: 45; #2: 18; #4: 4	#1: RNA-dependent RNA polymerase; #2: coat protein; #4: capsid protein	0.7593	LGF	-14876.8	30.1429
Totiviridae	Rascal & Gblocks	34	25	640	#1: 34; #2: 15	#1: RNA-dependent RNA polymerase; #2: coat protein	0.5357	LGF	-13114.8	56.129

## Sheet: ParaFit results
Family	Alignment filtering	Host distance	Virus	Host	ParafitLink1	ParafitProb1	ParafitLink2	ParafitProb2
Chrysoviridae	Gblocks	first_mismatch	Grapevine_associated_chrysovirus_1	Vitis_vinifera	0.01386	0.4908	2e-05	0.4908
Chrysoviridae	Gblocks	first_mismatch	Verticillium_chrysogenum_virus	Verticillium_dahliae	-0.00052	0.5688	0	0.5688
Chrysoviridae	Gblocks	first_mismatch	Cryphonectria_nitschkei_chrysovirus_1	Cryphonectria_nitschkei	-0.00302	0.5786	0	0.5786
Chrysoviridae	Gblocks	first_mismatch	Helminthosporium_victoriae_145S_virus	Cochliobolus_victoriae	-0.01297	0.6742	-2e-05	0.6742
Chrysoviridae	Gblocks	first_mismatch	Penicillium_chrysogenum_virus	Penicillium_chrysogenum	-0.0002	0.5654	0	0.5654
Chrysoviridae	Gblocks	first_mismatch	Aspergillus_fumigatus_chrysovirus	Neosartorya_fumigata	-0.00026	0.5597	0	0.5597
Chrysoviridae	Gblocks	first_mismatch	Agaricus_bisporus_virus_1	Agaricus_bisporus	0.22069	0.2954	0.00035	0.2955
Chrysoviridae	Gblocks	first_mismatch	Fusarium_oxysporum_chrysovirus_1	Fusarium_oxysporum	-0.01871	0.7128	-3e-05	0.7128
Chrysoviridae	Gblocks	first_mismatch	Anthurium_mosaic_associated_virus	Anthurium_scherzerianum	0.19132	0.0927	0.00031	0.0927
Chrysoviridae	Gblocks	first_mismatch	Magnaporthe_oryzae_chrysovirus_1	Magnaporthe_oryzae	0.10036	0.5926	0.00016	0.5924
Chrysoviridae	Gblocks	first_mismatch	Amasya_cherry_disease_associated_chrysovirus	Prunus_avium	0.06918	0.2667	0.00011	0.2667
Chrysoviridae	Gblocks	first_mismatch	_GLOBAL_	_GLOBAL_	0.56629	0.3735	NA	NA
Chrysoviridae	Gblocks	patristic	Helminthosporium_victoriae_145S_virus	Cochliobolus_victoriae	-27.4578	0.6283	-1e-05	0.6283
Chrysoviridae	Gblocks	patristic	Grapevine_associated_chrysovirus_1	Vitis_vinifera	-41.1843	0.6135	-1e-05	0.6135
Chrysoviridae	Gblocks	patristic	Anthurium_mosaic_associated_virus	Anthurium_scherzerianum	2564.98	0.1153	0.00086	0.1154
Chrysoviridae	Gblocks	patristic	Aspergillus_fumigatus_chrysovirus	Neosartorya_fumigata	256.133	0.5005	9e-05	0.5005
Chrysoviridae	Gblocks	patristic	Penicillium_chrysogenum_virus	Penicillium_chrysogenum	318.253	0.4808	0.00011	0.4807
Chrysoviridae	Gblocks	patristic	Amasya_cherry_disease_associated_chrysovirus	Prunus_avium	866.432	0.3212	0.00029	0.3213
Chrysoviridae	Gblocks	patristic	Magnaporthe_oryzae_chrysovirus_1	Magnaporthe_oryzae	1066.58	0.6921	0.00036	0.6921
Chrysoviridae	Gblocks	patristic	_GLOBAL_	_GLOBAL_	8092.91	0.5209	NA	NA
Chrysoviridae	Gblocks	patristic	Agaricus_bisporus_virus_1	Agaricus_bisporus	2644.39	0.4217	0.00089	0.4217
Chrysoviridae	Gblocks	patristic	Verticillium_chrysogenum_virus	Verticillium_dahliae	91.0665	0.5764	3e-05	0.5764
Chrysoviridae	Gblocks	patristic	Cryphonectria_nitschkei_chrysovirus_1	Cryphonectria_nitschkei	8.39976	0.5945	0	0.5945
Chrysoviridae	Gblocks	patristic	Fusarium_oxysporum_chrysovirus_1	Fusarium_oxysporum	-143.462	0.699	-5e-05	0.6991
Chrysoviridae	Gblocks	quasi_patristic	_GLOBAL_	_GLOBAL_	7.43131	0.3558	NA	NA
Chrysoviridae	Gblocks	quasi_patristic	Helminthosporium_victoriae_145S_virus	Cochliobolus_victoriae	0.02368	0.6119	4e-05	0.6118
Chrysoviridae	Gblocks	quasi_patristic	Verticillium_chrysogenum_virus	Verticillium_dahliae	0.08669	0.5746	0.00014	0.5743
Chrysoviridae	Gblocks	quasi_patristic	Agaricus_bisporus_virus_1	Agaricus_bisporus	3.08925	0.2534	0.00498	0.2538
Chrysoviridae	Gblocks	quasi_patristic	Amasya_cherry_disease_associated_chrysovirus	Prunus_avium	0.6696	0.3336	0.00108	0.3329
Chrysoviridae	Gblocks	quasi_patristic	Magnaporthe_oryzae_chrysovirus_1	Magnaporthe_oryzae	0.82643	0.6968	0.00133	0.696
Chrysoviridae	Gblocks	quasi_patristic	Fusarium_oxysporum_chrysovirus_1	Fusarium_oxysporum	-0.05546	0.6859	-9e-05	0.6862
Chrysoviridae	Gblocks	quasi_patristic	Anthurium_mosaic_associated_virus	Anthurium_scherzerianum	2.08884	0.0861	0.00337	0.0866
Chrysoviridae	Gblocks	quasi_patristic	Cryphonectria_nitschkei_chrysovirus_1	Cryphonectria_nitschkei	0.02371	0.5909	4e-05	0.5909
Chrysoviridae	Gblocks	quasi_patristic	Penicillium_chrysogenum_virus	Penicillium_chrysogenum	0.30333	0.4696	0.00049	0.4691
Chrysoviridae	Gblocks	quasi_patristic	Aspergillus_fumigatus_chrysovirus	Neosartorya_fumigata	0.24043	0.4927	0.00039	0.4926
Chrysoviridae	Gblocks	quasi_patristic	Grapevine_associated_chrysovirus_1	Vitis_vinifera	0.04483	0.587	7e-05	0.5868
Chrysoviridae	Gblocks	theory	Agaricus_bisporus_virus_1	Agaricus_bisporus	1.06148	0.2777	0.0017	0.2776
Chrysoviridae	Gblocks	theory	Magnaporthe_oryzae_chrysovirus_1	Magnaporthe_oryzae	0.51257	0.6422	0.00082	0.6419
Chrysoviridae	Gblocks	theory	Fusarium_oxysporum_chrysovirus_1	Fusarium_oxysporum	0.00771	0.7187	1e-05	0.7186
Chrysoviridae	Gblocks	theory	Verticillium_chrysogenum_virus	Verticillium_dahliae	0.01742	0.6589	3e-05	0.6589
Chrysoviridae	Gblocks	theory	Aspergillus_fumigatus_chrysovirus	Neosartorya_fumigata	0.21738	0.3274	0.00035	0.3275
Chrysoviridae	Gblocks	theory	Grapevine_associated_chrysovirus_1	Vitis_vinifera	0.05591	0.5901	9e-05	0.5899
Chrysoviridae	Gblocks	theory	Anthurium_mosaic_associated_virus	Anthurium_scherzerianum	0.54082	0.0918	0.00087	0.0918
Chrysoviridae	Gblocks	theory	Penicillium_chrysogenum_virus	Penicillium_chrysogenum	0.21861	0.3307	0.00035	0.3306
Chrysoviridae	Gblocks	theory	Cryphonectria_nitschkei_chrysovirus_1	Cryphonectria_nitschkei	-0.10633	0.7771	-0.00017	0.7771
Chrysoviridae	Gblocks	theory	_GLOBAL_	_GLOBAL_	2.76724	0.3814	NA	NA
Chrysoviridae	Gblocks	theory	Amasya_cherry_disease_associated_chrysovirus	Prunus_avium	0.20476	0.4199	0.00033	0.4199
Chrysoviridae	Gblocks	theory	Helminthosporium_victoriae_145S_virus	Cochliobolus_victoriae	0.06189	0.6025	0.0001	0.6025
Chrysoviridae	Rascal	first_mismatch	Verticillium_chrysogenum_virus	Verticillium_dahliae	0.03714	0.3128	0.00033	0.3129
Chrysoviridae	Rascal	first_mismatch	Cryphonectria_nitschkei_chrysovirus_1	Cryphonectria_nitschkei	0.03739	0.3151	0.00033	0.3153
Chrysoviridae	Rascal	first_mismatch	Amasya_cherry_disease_associated_chrysovirus	Prunus_avium	0.11488	0.1411	0.00101	0.1415
Chrysoviridae	Rascal	first_mismatch	Grapevine_associated_chrysovirus_1	Vitis_vinifera	-0.0317	0.8955	-0.00028	0.8954
Chrysoviridae	Rascal	first_mismatch	_GLOBAL_	_GLOBAL_	0.21802	0.5165	NA	NA
Chrysoviridae	Rascal	first_mismatch	Helminthosporium_victoriae_145S_virus	Cochliobolus_victoriae	-0.01486	0.8017	-0.00013	0.8017
Chrysoviridae	Rascal	first_mismatch	Fusarium_oxysporum_chrysovirus_1	Fusarium_oxysporum	-0.00286	0.7729	-3e-05	0.7729
Chrysoviridae	Rascal	first_mismatch	Aspergillus_fumigatus_chrysovirus	Neosartorya_fumigata	0.02206	0.4536	0.00019	0.4536
Chrysoviridae	Rascal	first_mismatch	Penicillium_chrysogenum_virus	Penicillium_chrysogenum	0.02274	0.4532	0.0002	0.4532
Chrysoviridae	Rascal	patristic	Penicillium_chrysogenum_virus	Penicillium_chrysogenum	698.133	0.3377	0.00039	0.3377
Chrysoviridae	Rascal	patristic	Helminthosporium_victoriae_145S_virus	Cochliobolus_victoriae	6.49449	0.7355	0	0.7355
Chrysoviridae	Rascal	patristic	Cryphonectria_nitschkei_chrysovirus_1	Cryphonectria_nitschkei	755.078	0.2782	0.00042	0.2783
Chrysoviridae	Rascal	patristic	Verticillium_chrysogenum_virus	Verticillium_dahliae	653.549	0.3193	0.00036	0.3193
Chrysoviridae	Rascal	patristic	Grapevine_associated_chrysovirus_1	Vitis_vinifera	-418.396	0.8632	-0.00023	0.8633
Chrysoviridae	Rascal	patristic	Amasya_cherry_disease_associated_chrysovirus	Prunus_avium	1984.12	0.1373	0.0011	0.1376
Chrysoviridae	Rascal	patristic	Fusarium_oxysporum_chrysovirus_1	Fusarium_oxysporum	74.5195	0.7553	4e-05	0.7553
Chrysoviridae	Rascal	patristic	Aspergillus_fumigatus_chrysovirus	Neosartorya_fumigata	529.272	0.3989	0.00029	0.3988
Chrysoviridae	Rascal	patristic	_GLOBAL_	_GLOBAL_	4397.39	0.3468	NA	NA
Chrysoviridae	Rascal	quasi_patristic	Aspergillus_fumigatus_chrysovirus	Neosartorya_fumigata	0.4632	0.3581	0.0042	0.3578
Chrysoviridae	Rascal	quasi_patristic	Cryphonectria_nitschkei_chrysovirus_1	Cryphonectria_nitschkei	0.53582	0.2881	0.00486	0.2902
Chrysoviridae	Rascal	quasi_patristic	Grapevine_associated_chrysovirus_1	Vitis_vinifera	-0.31956	0.8752	-0.0029	0.8775
Chrysoviridae	Rascal	quasi_patristic	Fusarium_oxysporum_chrysovirus_1	Fusarium_oxysporum	0.09113	0.7426	0.00083	0.7421
Chrysoviridae	Rascal	quasi_patristic	Amasya_cherry_disease_associated_chrysovirus	Prunus_avium	1.33343	0.1449	0.01209	0.1494
Chrysoviridae	Rascal	quasi_patristic	Penicillium_chrysogenum_virus	Penicillium_chrysogenum	0.53853	0.3257	0.00488	0.3258
Chrysoviridae	Rascal	quasi_patristic	_GLOBAL_	_GLOBAL_	3.21162	0.3443	NA	NA
Chrysoviridae	Rascal	quasi_patristic	Verticillium_chrysogenum_virus	Verticillium_dahliae	0.50547	0.3008	0.00458	0.3013
Chrysoviridae	Rascal	quasi_patristic	Helminthosporium_victoriae_145S_virus	Cochliobolus_victoriae	0.07941	0.7054	0.00072	0.7051
Chrysoviridae	Rascal	theory	Penicillium_chrysogenum_virus	Penicillium_chrysogenum	0.33848	0.1104	0.00302	0.1107
Chrysoviridae	Rascal	theory	Fusarium_oxysporum_chrysovirus_1	Fusarium_oxysporum	0.11241	0.6786	0.001	0.6772
Chrysoviridae	Rascal	theory	Cryphonectria_nitschkei_chrysovirus_1	Cryphonectria_nitschkei	0.22411	0.2151	0.002	0.2139
Chrysoviridae	Rascal	theory	Grapevine_associated_chrysovirus_1	Vitis_vinifera	-0.06705	0.8436	-0.0006	0.8444
Chrysoviridae	Rascal	theory	Amasya_cherry_disease_associated_chrysovirus	Prunus_avium	0.28869	0.3502	0.00257	0.3484
Chrysoviridae	Rascal	theory	Verticillium_chrysogenum_virus	Verticillium_dahliae	0.22242	0.214	0.00198	0.2127
Chrysoviridae	Rascal	theory	_GLOBAL_	_GLOBAL_	1.37956	0.1846	NA	NA
Chrysoviridae	Rascal	theory	Helminthosporium_victoriae_145S_virus	Cochliobolus_victoriae	0.22887	0.3962	0.00204	0.3956
Chrysoviridae	Rascal	theory	Aspergillus_fumigatus_chrysovirus	Neosartorya_fumigata	0.32843	0.1112	0.00293	0.1115
Chrysoviridae	Rascal & Gblocks	first_mismatch	Aspergillus_fumigatus_chrysovirus	Neosartorya_fumigata	0.00931	0.4572	0.00037	0.4572
Chrysoviridae	Rascal & Gblocks	first_mismatch	_GLOBAL_	_GLOBAL_	0.10662	0.5217	NA	NA
Chrysoviridae	Rascal & Gblocks	first_mismatch	Grapevine_associated_chrysovirus_1	Vitis_vinifera	-0.01381	0.8705	-0.00055	0.8706
Chrysoviridae	Rascal & Gblocks	first_mismatch	Fusarium_oxysporum_chrysovirus_1	Fusarium_oxysporum	0.00336	0.7329	0.00013	0.7329
Chrysoviridae	Rascal & Gblocks	first_mismatch	Amasya_cherry_disease_associated_chrysovirus	Prunus_avium	0.05537	0.1418	0.00222	0.1423
Chrysoviridae	Rascal & Gblocks	first_mismatch	Helminthosporium_victoriae_145S_virus	Cochliobolus_victoriae	-0.00443	0.789	-0.00018	0.7889
Chrysoviridae	Rascal & Gblocks	first_mismatch	Penicillium_chrysogenum_virus	Penicillium_chrysogenum	0.00943	0.4557	0.00038	0.4556
Chrysoviridae	Rascal & Gblocks	first_mismatch	Cryphonectria_nitschkei_chrysovirus_1	Cryphonectria_nitschkei	0.01559	0.3191	0.00062	0.3189
Chrysoviridae	Rascal & Gblocks	first_mismatch	Verticillium_chrysogenum_virus	Verticillium_dahliae	0.01582	0.3168	0.00063	0.3167
Chrysoviridae	Rascal & Gblocks	patristic	Grapevine_associated_chrysovirus_1	Vitis_vinifera	-179.524	0.8389	-0.0001	0.8389
Chrysoviridae	Rascal & Gblocks	patristic	Amasya_cherry_disease_associated_chrysovirus	Prunus_avium	960.417	0.1334	0.00053	0.1337
Chrysoviridae	Rascal & Gblocks	patristic	Fusarium_oxysporum_chrysovirus_1	Fusarium_oxysporum	129.854	0.7108	7e-05	0.711
Chrysoviridae	Rascal & Gblocks	patristic	Aspergillus_fumigatus_chrysovirus	Neosartorya_fumigata	231.616	0.4092	0.00013	0.4092
Chrysoviridae	Rascal & Gblocks	patristic	Penicillium_chrysogenum_virus	Penicillium_chrysogenum	301.126	0.3529	0.00017	0.3528
Chrysoviridae	Rascal & Gblocks	patristic	Helminthosporium_victoriae_145S_virus	Cochliobolus_victoriae	43.9535	0.7197	2e-05	0.7195
Chrysoviridae	Rascal & Gblocks	patristic	Verticillium_chrysogenum_virus	Verticillium_dahliae	275.945	0.3319	0.00015	0.3319
Chrysoviridae	Rascal & Gblocks	patristic	_GLOBAL_	_GLOBAL_	2138.57	0.3619	NA	NA
Chrysoviridae	Rascal & Gblocks	patristic	Cryphonectria_nitschkei_chrysovirus_1	Cryphonectria_nitschkei	312.642	0.2848	0.00017	0.2847
Chrysoviridae	Rascal & Gblocks	quasi_patristic	Penicillium_chrysogenum_virus	Penicillium_chrysogenum	0.23332	0.3408	0.00992	0.3395
Chrysoviridae	Rascal & Gblocks	quasi_patristic	Helminthosporium_victoriae_145S_virus	Cochliobolus_victoriae	0.06411	0.6879	0.00272	0.6863
Chrysoviridae	Rascal & Gblocks	quasi_patristic	Grapevine_associated_chrysovirus_1	Vitis_vinifera	-0.13812	0.8565	-0.00587	0.8585
Chrysoviridae	Rascal & Gblocks	quasi_patristic	Amasya_cherry_disease_associated_chrysovirus	Prunus_avium	0.64164	0.1363	0.02727	0.1429
Chrysoviridae	Rascal & Gblocks	quasi_patristic	Fusarium_oxysporum_chrysovirus_1	Fusarium_oxysporum	0.1096	0.7112	0.00466	0.7084
Chrysoviridae	Rascal & Gblocks	quasi_patristic	_GLOBAL_	_GLOBAL_	1.55324	0.3645	NA	NA
Chrysoviridae	Rascal & Gblocks	quasi_patristic	Cryphonectria_nitschkei_chrysovirus_1	Cryphonectria_nitschkei	0.22173	0.2946	0.00942	0.2975
Chrysoviridae	Rascal & Gblocks	quasi_patristic	Verticillium_chrysogenum_virus	Verticillium_dahliae	0.2137	0.3108	0.00908	0.3106
Chrysoviridae	Rascal & Gblocks	quasi_patristic	Aspergillus_fumigatus_chrysovirus	Neosartorya_fumigata	0.20313	0.3788	0.00863	0.377
Chrysoviridae	Rascal & Gblocks	theory	Verticillium_chrysogenum_virus	Verticillium_dahliae	0.09256	0.2401	0.00379	0.238
Chrysoviridae	Rascal & Gblocks	theory	Grapevine_associated_chrysovirus_1	Vitis_vinifera	-0.02891	0.8297	-0.00118	0.8313
Chrysoviridae	Rascal & Gblocks	theory	_GLOBAL_	_GLOBAL_	0.65352	0.189	NA	NA
Chrysoviridae	Rascal & Gblocks	theory	Amasya_cherry_disease_associated_chrysovirus	Prunus_avium	0.1379	0.3466	0.00565	0.3431
Chrysoviridae	Rascal & Gblocks	theory	Aspergillus_fumigatus_chrysovirus	Neosartorya_fumigata	0.14803	0.1185	0.00606	0.1186
Chrysoviridae	Rascal & Gblocks	theory	Penicillium_chrysogenum_virus	Penicillium_chrysogenum	0.14985	0.117	0.00613	0.1172
Chrysoviridae	Rascal & Gblocks	theory	Fusarium_oxysporum_chrysovirus_1	Fusarium_oxysporum	0.08026	0.6352	0.00329	0.6331
Chrysoviridae	Rascal & Gblocks	theory	Cryphonectria_nitschkei_chrysovirus_1	Cryphonectria_nitschkei	0.09104	0.2376	0.00373	0.2353
Chrysoviridae	Rascal & Gblocks	theory	Helminthosporium_victoriae_145S_virus	Cochliobolus_victoriae	0.11249	0.3773	0.0046	0.3758
Chrysoviridae	Unfiltered	first_mismatch	Agaricus_bisporus_virus_1	Agaricus_bisporus	0.43804	0.3148	0.00016	0.3148
Chrysoviridae	Unfiltered	first_mismatch	Penicillium_chrysogenum_virus	Penicillium_chrysogenum	0.02705	0.5281	1e-05	0.5281
Chrysoviridae	Unfiltered	first_mismatch	Helminthosporium_victoriae_145S_virus	Cochliobolus_victoriae	-0.03841	0.7368	-1e-05	0.7369
Chrysoviridae	Unfiltered	first_mismatch	Cryphonectria_nitschkei_chrysovirus_1	Cryphonectria_nitschkei	0.02318	0.5293	1e-05	0.5293
Chrysoviridae	Unfiltered	first_mismatch	Fusarium_oxysporum_chrysovirus_1	Fusarium_oxysporum	-0.02746	0.7209	-1e-05	0.7209
Chrysoviridae	Unfiltered	first_mismatch	Magnaporthe_oryzae_chrysovirus_1	Magnaporthe_oryzae	0.17383	0.6108	7e-05	0.6108
Chrysoviridae	Unfiltered	first_mismatch	Verticillium_chrysogenum_virus	Verticillium_dahliae	0.02779	0.5222	1e-05	0.5222
Chrysoviridae	Unfiltered	first_mismatch	Grapevine_associated_chrysovirus_1	Vitis_vinifera	-0.01204	0.6102	0	0.6102
Chrysoviridae	Unfiltered	first_mismatch	Amasya_cherry_disease_associated_chrysovirus	Prunus_avium	0.17778	0.265	7e-05	0.265
Chrysoviridae	Unfiltered	first_mismatch	Anthurium_mosaic_associated_virus	Anthurium_scherzerianum	0.40824	0.118	0.00015	0.1182
Chrysoviridae	Unfiltered	first_mismatch	Aspergillus_fumigatus_chrysovirus	Neosartorya_fumigata	0.02594	0.5192	1e-05	0.5192
Chrysoviridae	Unfiltered	first_mismatch	_GLOBAL_	_GLOBAL_	1.26792	0.3791	NA	NA
Chrysoviridae	Unfiltered	patristic	Penicillium_chrysogenum_virus	Penicillium_chrysogenum	1222.88	0.4126	0.00041	0.4126
Chrysoviridae	Unfiltered	patristic	Amasya_cherry_disease_associated_chrysovirus	Prunus_avium	2502.17	0.2969	0.00084	0.2972
Chrysoviridae	Unfiltered	patristic	Grapevine_associated_chrysovirus_1	Vitis_vinifera	-548.526	0.7055	-0.00018	0.7055
Chrysoviridae	Unfiltered	patristic	Magnaporthe_oryzae_chrysovirus_1	Magnaporthe_oryzae	1862.36	0.7042	0.00063	0.7041
Chrysoviridae	Unfiltered	patristic	Fusarium_oxysporum_chrysovirus_1	Fusarium_oxysporum	-184.995	0.7057	-6e-05	0.7056
Chrysoviridae	Unfiltered	patristic	Agaricus_bisporus_virus_1	Agaricus_bisporus	5420.41	0.4277	0.00182	0.4277
Chrysoviridae	Unfiltered	patristic	_GLOBAL_	_GLOBAL_	18889.4	0.487	NA	NA
Chrysoviridae	Unfiltered	patristic	Cryphonectria_nitschkei_chrysovirus_1	Cryphonectria_nitschkei	520.962	0.5409	0.00018	0.5409
Chrysoviridae	Unfiltered	patristic	Verticillium_chrysogenum_virus	Verticillium_dahliae	625.547	0.5287	0.00021	0.5288
Chrysoviridae	Unfiltered	patristic	Aspergillus_fumigatus_chrysovirus	Neosartorya_fumigata	969.568	0.4447	0.00033	0.4444
Chrysoviridae	Unfiltered	patristic	Helminthosporium_victoriae_145S_virus	Cochliobolus_victoriae	-153.447	0.6848	-5e-05	0.6849
Chrysoviridae	Unfiltered	patristic	Anthurium_mosaic_associated_virus	Anthurium_scherzerianum	5677.12	0.1309	0.00191	0.131
Chrysoviridae	Unfiltered	quasi_patristic	Penicillium_chrysogenum_virus	Penicillium_chrysogenum	1.06227	0.4088	0.0004	0.4085
Chrysoviridae	Unfiltered	quasi_patristic	Aspergillus_fumigatus_chrysovirus	Neosartorya_fumigata	0.88387	0.4367	0.00033	0.4365
Chrysoviridae	Unfiltered	quasi_patristic	Grapevine_associated_chrysovirus_1	Vitis_vinifera	-0.28719	0.6781	-0.00011	0.6782
Chrysoviridae	Unfiltered	quasi_patristic	Cryphonectria_nitschkei_chrysovirus_1	Cryphonectria_nitschkei	0.41429	0.5463	0.00016	0.5462
Chrysoviridae	Unfiltered	quasi_patristic	Verticillium_chrysogenum_virus	Verticillium_dahliae	0.52202	0.5308	0.0002	0.5307
Chrysoviridae	Unfiltered	quasi_patristic	Anthurium_mosaic_associated_virus	Anthurium_scherzerianum	4.59247	0.1058	0.00173	0.106
Chrysoviridae	Unfiltered	quasi_patristic	Agaricus_bisporus_virus_1	Agaricus_bisporus	6.31194	0.2534	0.00238	0.2542
Chrysoviridae	Unfiltered	quasi_patristic	Amasya_cherry_disease_associated_chrysovirus	Prunus_avium	1.84139	0.3231	0.00069	0.3229
Chrysoviridae	Unfiltered	quasi_patristic	Fusarium_oxysporum_chrysovirus_1	Fusarium_oxysporum	-0.04984	0.6896	-2e-05	0.6897
Chrysoviridae	Unfiltered	quasi_patristic	Helminthosporium_victoriae_145S_virus	Cochliobolus_victoriae	0.03151	0.6577	1e-05	0.6577
Chrysoviridae	Unfiltered	quasi_patristic	_GLOBAL_	_GLOBAL_	16.9071	0.343	NA	NA
Chrysoviridae	Unfiltered	quasi_patristic	Magnaporthe_oryzae_chrysovirus_1	Magnaporthe_oryzae	1.42213	0.7129	0.00054	0.7123
Chrysoviridae	Unfiltered	theory	_GLOBAL_	_GLOBAL_	6.32454	0.3544	NA	NA
Chrysoviridae	Unfiltered	theory	Anthurium_mosaic_associated_virus	Anthurium_scherzerianum	1.16324	0.1779	0.00044	0.178
Chrysoviridae	Unfiltered	theory	Aspergillus_fumigatus_chrysovirus	Neosartorya_fumigata	0.64871	0.2404	0.00024	0.2404
Chrysoviridae	Unfiltered	theory	Fusarium_oxysporum_chrysovirus_1	Fusarium_oxysporum	0.03382	0.7225	1e-05	0.7225
Chrysoviridae	Unfiltered	theory	Agaricus_bisporus_virus_1	Agaricus_bisporus	2.16472	0.2849	0.00081	0.2849
Chrysoviridae	Unfiltered	theory	Magnaporthe_oryzae_chrysovirus_1	Magnaporthe_oryzae	0.98153	0.6476	0.00037	0.6477
Chrysoviridae	Unfiltered	theory	Helminthosporium_victoriae_145S_virus	Cochliobolus_victoriae	0.20293	0.6056	8e-05	0.6056
Chrysoviridae	Unfiltered	theory	Verticillium_chrysogenum_virus	Verticillium_dahliae	0.15745	0.6104	6e-05	0.6104
Chrysoviridae	Unfiltered	theory	Cryphonectria_nitschkei_chrysovirus_1	Cryphonectria_nitschkei	-0.09187	0.7406	-3e-05	0.7406
Chrysoviridae	Unfiltered	theory	Amasya_cherry_disease_associated_chrysovirus	Prunus_avium	0.55041	0.4384	0.00021	0.4385
Chrysoviridae	Unfiltered	theory	Grapevine_associated_chrysovirus_1	Vitis_vinifera	0.01009	0.6592	0	0.6592
Chrysoviridae	Unfiltered	theory	Penicillium_chrysogenum_virus	Penicillium_chrysogenum	0.66561	0.2459	0.00025	0.246
Endornaviridae	Gblocks	first_mismatch	Oryza_rufipogon_endornavirus	Oryza_rufipogon	0.02886	0.3509	4e-05	0.3509
Endornaviridae	Gblocks	first_mismatch	Oryza_sativa_endornavirus	Oryza_sativa	0.02886	0.3481	4e-05	0.3481
Endornaviridae	Gblocks	first_mismatch	Vicia_faba_endornavirus	Vicia_faba	-0.26358	0.9766	-0.00033	0.9766
Endornaviridae	Gblocks	first_mismatch	Gremmeniella_abietina_type_B_RNA_virus_XL2	Gremmeniella_abietina	0.04824	0.0611	6e-05	0.0611
Endornaviridae	Gblocks	first_mismatch	Chalara_endornavirus_CeEV1	Thielaviopsis_basicola	0.36283	0.08	0.00045	0.0801
Endornaviridae	Gblocks	first_mismatch	Mulberry_endornavirus_1	Morus_alba	0.31457	0.5369	0.00039	0.537
Endornaviridae	Gblocks	first_mismatch	Phaseolus_vulgaris_endornavirus	Phaseolus_vulgaris	-0.00893	0.7137	-1e-05	0.7137
Endornaviridae	Gblocks	first_mismatch	_GLOBAL_	_GLOBAL_	0.66751	0.5467	NA	NA
Endornaviridae	Gblocks	first_mismatch	Phytophthora_endornavirus_1	Phytophthora_sp.	0.00949	0.4788	1e-05	0.4788
Endornaviridae	Gblocks	first_mismatch	Helicobasidium_mompa_endornavirus_1	Helicobasidium_mompa	-0.054	0.7581	-7e-05	0.7581
Endornaviridae	Gblocks	first_mismatch	Bell_pepper_endornavirus	Capsicum_annuum	0.06831	0.2652	8e-05	0.2652
Endornaviridae	Gblocks	first_mismatch	Tuber_aestivum_endornavirus	Tuber_aestivum	0.18998	0.0552	0.00023	0.0553
Endornaviridae	Gblocks	first_mismatch	Gremmeniella_abietina_type_B_RNA_virus_XL1	Gremmeniella_abietina	0.04824	0.0553	6e-05	0.0553
Endornaviridae	Gblocks	patristic	Oryza_sativa_endornavirus	Oryza_sativa	567.923	0.2656	0.00017	0.2655
Endornaviridae	Gblocks	patristic	Tuber_aestivum_endornavirus	Tuber_aestivum	2230.96	0.0747	0.00067	0.0749
Endornaviridae	Gblocks	patristic	Helicobasidium_mompa_endornavirus_1	Helicobasidium_mompa	-530.095	0.7231	-0.00016	0.7232
Endornaviridae	Gblocks	patristic	Phaseolus_vulgaris_endornavirus	Phaseolus_vulgaris	-168.342	0.7509	-5e-05	0.7509
Endornaviridae	Gblocks	patristic	Gremmeniella_abietina_type_B_RNA_virus_XL2	Gremmeniella_abietina	676.986	0.0469	0.0002	0.0471
Endornaviridae	Gblocks	patristic	Phytophthora_endornavirus_1	Phytophthora_sp.	-136.336	0.6134	-4e-05	0.6135
Endornaviridae	Gblocks	patristic	Vicia_faba_endornavirus	Vicia_faba	-4064.54	0.9889	-0.00122	0.9889
Endornaviridae	Gblocks	patristic	Oryza_rufipogon_endornavirus	Oryza_rufipogon	567.923	0.2653	0.00017	0.2652
Endornaviridae	Gblocks	patristic	Chalara_endornavirus_CeEV1	Thielaviopsis_basicola	5684.85	0.041	0.00171	0.0412
Endornaviridae	Gblocks	patristic	_GLOBAL_	_GLOBAL_	9759.75	0.4672	NA	NA
Endornaviridae	Gblocks	patristic	Mulberry_endornavirus_1	Morus_alba	4055.3	0.593	0.00122	0.5927
Endornaviridae	Gblocks	patristic	Bell_pepper_endornavirus	Capsicum_annuum	988.329	0.2422	0.0003	0.2424
Endornaviridae	Gblocks	patristic	Gremmeniella_abietina_type_B_RNA_virus_XL1	Gremmeniella_abietina	676.986	0.0452	0.0002	0.0452
Endornaviridae	Gblocks	quasi_patristic	Bell_pepper_endornavirus	Capsicum_annuum	0.72843	0.2524	0.00091	0.2526
Endornaviridae	Gblocks	quasi_patristic	Gremmeniella_abietina_type_B_RNA_virus_XL1	Gremmeniella_abietina	0.51693	0.0437	0.00064	0.045
Endornaviridae	Gblocks	quasi_patristic	_GLOBAL_	_GLOBAL_	7.54402	0.5771	NA	NA
Endornaviridae	Gblocks	quasi_patristic	Gremmeniella_abietina_type_B_RNA_virus_XL2	Gremmeniella_abietina	0.51693	0.0473	0.00064	0.0482
Endornaviridae	Gblocks	quasi_patristic	Phaseolus_vulgaris_endornavirus	Phaseolus_vulgaris	-0.402	0.7949	-0.0005	0.7949
Endornaviridae	Gblocks	quasi_patristic	Tuber_aestivum_endornavirus	Tuber_aestivum	1.85006	0.0651	0.00231	0.0663
Endornaviridae	Gblocks	quasi_patristic	Helicobasidium_mompa_endornavirus_1	Helicobasidium_mompa	-0.22518	0.6758	-0.00028	0.6759
Endornaviridae	Gblocks	quasi_patristic	Oryza_rufipogon_endornavirus	Oryza_rufipogon	0.35181	0.3165	0.00044	0.3169
Endornaviridae	Gblocks	quasi_patristic	Oryza_sativa_endornavirus	Oryza_sativa	0.35181	0.3193	0.00044	0.3198
Endornaviridae	Gblocks	quasi_patristic	Chalara_endornavirus_CeEV1	Thielaviopsis_basicola	3.94581	0.0678	0.00492	0.0693
Endornaviridae	Gblocks	quasi_patristic	Mulberry_endornavirus_1	Morus_alba	3.36192	0.6089	0.00419	0.6086
Endornaviridae	Gblocks	quasi_patristic	Vicia_faba_endornavirus	Vicia_faba	-2.78186	0.9834	-0.00347	0.9833
Endornaviridae	Gblocks	quasi_patristic	Phytophthora_endornavirus_1	Phytophthora_sp.	0.07275	0.5035	9e-05	0.5033
Endornaviridae	Gblocks	theory	_GLOBAL_	_GLOBAL_	2.49663	0.5782	NA	NA
Endornaviridae	Gblocks	theory	Vicia_faba_endornavirus	Vicia_faba	-0.77193	0.9777	-0.00096	0.9778
Endornaviridae	Gblocks	theory	Gremmeniella_abietina_type_B_RNA_virus_XL1	Gremmeniella_abietina	0.14456	0.0575	0.00018	0.0577
Endornaviridae	Gblocks	theory	Phaseolus_vulgaris_endornavirus	Phaseolus_vulgaris	-0.15322	0.8301	-0.00019	0.8301
Endornaviridae	Gblocks	theory	Gremmeniella_abietina_type_B_RNA_virus_XL2	Gremmeniella_abietina	0.14456	0.0627	0.00018	0.0628
Endornaviridae	Gblocks	theory	Phytophthora_endornavirus_1	Phytophthora_sp.	0.05071	0.4299	6e-05	0.4298
Endornaviridae	Gblocks	theory	Helicobasidium_mompa_endornavirus_1	Helicobasidium_mompa	-0.14761	0.7633	-0.00018	0.7633
Endornaviridae	Gblocks	theory	Oryza_rufipogon_endornavirus	Oryza_rufipogon	0.12016	0.2857	0.00015	0.2856
Endornaviridae	Gblocks	theory	Bell_pepper_endornavirus	Capsicum_annuum	0.21355	0.2448	0.00026	0.2448
Endornaviridae	Gblocks	theory	Tuber_aestivum_endornavirus	Tuber_aestivum	0.52834	0.0769	0.00065	0.0775
Endornaviridae	Gblocks	theory	Chalara_endornavirus_CeEV1	Thielaviopsis_basicola	1.05499	0.0996	0.00131	0.0999
Endornaviridae	Gblocks	theory	Mulberry_endornavirus_1	Morus_alba	1.30294	0.5476	0.00161	0.5476
Endornaviridae	Gblocks	theory	Oryza_sativa_endornavirus	Oryza_sativa	0.12016	0.2865	0.00015	0.2866
Endornaviridae	Rascal	first_mismatch	Oryza_rufipogon_endornavirus	Oryza_rufipogon	0.92235	0.1025	0.00039	0.1025
Endornaviridae	Rascal	first_mismatch	Gremmeniella_abietina_type_B_RNA_virus_XL2	Gremmeniella_abietina	1.67009	0.0496	0.00071	0.0496
Endornaviridae	Rascal	first_mismatch	Oryza_sativa_endornavirus	Oryza_sativa	0.90207	0.1025	0.00038	0.1025
Endornaviridae	Rascal	first_mismatch	_GLOBAL_	_GLOBAL_	3.01048	0.0782	NA	NA
Endornaviridae	Rascal	first_mismatch	Gremmeniella_abietina_type_B_RNA_virus_XL1	Gremmeniella_abietina	1.67479	0.0496	0.00071	0.0496
Endornaviridae	Rascal	patristic	Gremmeniella_abietina_type_B_RNA_virus_XL1	Gremmeniella_abietina	24333.2	0.0496	0.07713	0.0496
Endornaviridae	Rascal	patristic	Gremmeniella_abietina_type_B_RNA_virus_XL2	Gremmeniella_abietina	24265	0.0496	0.07692	0.0496
Endornaviridae	Rascal	patristic	Oryza_rufipogon_endornavirus	Oryza_rufipogon	13495.8	0.1025	0.04278	0.1025
Endornaviridae	Rascal	patristic	_GLOBAL_	_GLOBAL_	43738.5	0.0782	NA	NA
Endornaviridae	Rascal	patristic	Oryza_sativa_endornavirus	Oryza_sativa	13205.8	0.1025	0.04186	0.1025
Endornaviridae	Rascal	quasi_patristic	Oryza_rufipogon_endornavirus	Oryza_rufipogon	10.4173	0.1025	0.00446	0.1025
Endornaviridae	Rascal	quasi_patristic	_GLOBAL_	_GLOBAL_	33.7561	0.0782	NA	NA
Endornaviridae	Rascal	quasi_patristic	Gremmeniella_abietina_type_B_RNA_virus_XL2	Gremmeniella_abietina	18.7271	0.028	0.00802	0.0496
Endornaviridae	Rascal	quasi_patristic	Gremmeniella_abietina_type_B_RNA_virus_XL1	Gremmeniella_abietina	18.7798	0.0496	0.00805	0.0496
Endornaviridae	Rascal	quasi_patristic	Oryza_sativa_endornavirus	Oryza_sativa	10.1936	0.1025	0.00437	0.1025
Endornaviridae	Rascal	theory	Gremmeniella_abietina_type_B_RNA_virus_XL1	Gremmeniella_abietina	1.81554	0.028	0.00077	0.0496
Endornaviridae	Rascal	theory	_GLOBAL_	_GLOBAL_	3.26388	0.0782	NA	NA
Endornaviridae	Rascal	theory	Gremmeniella_abietina_type_B_RNA_virus_XL2	Gremmeniella_abietina	1.81045	0.028	0.00077	0.0496
Endornaviridae	Rascal	theory	Oryza_rufipogon_endornavirus	Oryza_rufipogon	0.92017	0.1025	0.00039	0.1025
Endornaviridae	Rascal	theory	Oryza_sativa_endornavirus	Oryza_sativa	0.89428	0.1485	0.00038	0.127
Endornaviridae	Rascal & Gblocks	first_mismatch	Gremmeniella_abietina_type_B_RNA_virus_XL1	Gremmeniella_abietina	0.49481	0.0496	0.00241	0.0496
Endornaviridae	Rascal & Gblocks	first_mismatch	Oryza_rufipogon_endornavirus	Oryza_rufipogon	0.27184	0.1025	0.00132	0.1025
Endornaviridae	Rascal & Gblocks	first_mismatch	Gremmeniella_abietina_type_B_RNA_virus_XL2	Gremmeniella_abietina	0.49284	0.0496	0.0024	0.0496
Endornaviridae	Rascal & Gblocks	first_mismatch	Oryza_sativa_endornavirus	Oryza_sativa	0.26673	0.1025	0.0013	0.1025
Endornaviridae	Rascal & Gblocks	first_mismatch	_GLOBAL_	_GLOBAL_	0.88895	0.0782	NA	NA
Endornaviridae	Rascal & Gblocks	patristic	Oryza_sativa_endornavirus	Oryza_sativa	3904.33	0.1025	0.01127	0.1025
Endornaviridae	Rascal & Gblocks	patristic	Gremmeniella_abietina_type_B_RNA_virus_XL2	Gremmeniella_abietina	7160.49	0.0496	0.02068	0.0496
Endornaviridae	Rascal & Gblocks	patristic	Oryza_rufipogon_endornavirus	Oryza_rufipogon	3977.36	0.1025	0.01149	0.1025
Endornaviridae	Rascal & Gblocks	patristic	_GLOBAL_	_GLOBAL_	12914.9	0.0782	NA	NA
Endornaviridae	Rascal & Gblocks	patristic	Gremmeniella_abietina_type_B_RNA_virus_XL1	Gremmeniella_abietina	7189.24	0.0496	0.02076	0.0496
Endornaviridae	Rascal & Gblocks	quasi_patristic	Gremmeniella_abietina_type_B_RNA_virus_XL2	Gremmeniella_abietina	5.52629	0.0496	0.02813	0.0496
Endornaviridae	Rascal & Gblocks	quasi_patristic	Oryza_sativa_endornavirus	Oryza_sativa	3.01374	0.1025	0.01534	0.1025
Endornaviridae	Rascal & Gblocks	quasi_patristic	Oryza_rufipogon_endornavirus	Oryza_rufipogon	3.07009	0.1025	0.01563	0.1025
Endornaviridae	Rascal & Gblocks	quasi_patristic	_GLOBAL_	_GLOBAL_	9.9673	0.0782	NA	NA
Endornaviridae	Rascal & Gblocks	quasi_patristic	Gremmeniella_abietina_type_B_RNA_virus_XL1	Gremmeniella_abietina	5.54847	0.0496	0.02825	0.0496
Endornaviridae	Rascal & Gblocks	theory	Gremmeniella_abietina_type_B_RNA_virus_XL2	Gremmeniella_abietina	0.53426	0.0496	0.0026	0.0496
Endornaviridae	Rascal & Gblocks	theory	_GLOBAL_	_GLOBAL_	0.96413	0.0782	NA	NA
Endornaviridae	Rascal & Gblocks	theory	Oryza_sativa_endornavirus	Oryza_sativa	0.26481	0.1025	0.00129	0.1025
Endornaviridae	Rascal & Gblocks	theory	Gremmeniella_abietina_type_B_RNA_virus_XL1	Gremmeniella_abietina	0.5364	0.0496	0.00261	0.0496
Endornaviridae	Rascal & Gblocks	theory	Oryza_rufipogon_endornavirus	Oryza_rufipogon	0.27133	0.1025	0.00132	0.1025
Endornaviridae	Unfiltered	first_mismatch	Gremmeniella_abietina_type_B_RNA_virus_XL1	Gremmeniella_abietina	0.83183	0.0196	0.00047	0.0196
Endornaviridae	Unfiltered	first_mismatch	Vicia_faba_endornavirus	Vicia_faba	0.29064	0.2123	0.00016	0.2119
Endornaviridae	Unfiltered	first_mismatch	Chalara_endornavirus_CeEV1	Thielaviopsis_basicola	0.02205	0.8683	1e-05	0.8682
Endornaviridae	Unfiltered	first_mismatch	Phytophthora_endornavirus_1	Phytophthora_sp.	0.31272	0.184	0.00018	0.1836
Endornaviridae	Unfiltered	first_mismatch	Mulberry_endornavirus_1	Morus_alba	-0.14771	0.9451	-8e-05	0.9452
Endornaviridae	Unfiltered	first_mismatch	Phaseolus_vulgaris_endornavirus	Phaseolus_vulgaris	0.12726	0.673	7e-05	0.6728
Endornaviridae	Unfiltered	first_mismatch	Tuber_aestivum_endornavirus	Tuber_aestivum	0.69563	0.0412	0.00039	0.041
Endornaviridae	Unfiltered	first_mismatch	_GLOBAL_	_GLOBAL_	3.06276	0.0454	NA	NA
Endornaviridae	Unfiltered	first_mismatch	Gremmeniella_abietina_type_B_RNA_virus_XL2	Gremmeniella_abietina	0.82848	0.0202	0.00046	0.0202
Endornaviridae	Unfiltered	first_mismatch	Helicobasidium_mompa_endornavirus_1	Helicobasidium_mompa	0.03799	0.7746	2e-05	0.7745
Endornaviridae	Unfiltered	first_mismatch	Oryza_sativa_endornavirus	Oryza_sativa	0.44143	0.1291	0.00025	0.1288
Endornaviridae	Unfiltered	first_mismatch	Bell_pepper_endornavirus	Capsicum_annuum	0.29995	0.2098	0.00017	0.2098
Endornaviridae	Unfiltered	first_mismatch	Oryza_rufipogon_endornavirus	Oryza_rufipogon	0.44571	0.1319	0.00025	0.1319
Endornaviridae	Unfiltered	patristic	Bell_pepper_endornavirus	Capsicum_annuum	4871.16	0.1002	0.00148	0.0988
Endornaviridae	Unfiltered	patristic	Phaseolus_vulgaris_endornavirus	Phaseolus_vulgaris	2763.38	0.4383	0.00084	0.4344
Endornaviridae	Unfiltered	patristic	Chalara_endornavirus_CeEV1	Thielaviopsis_basicola	1062.66	0.7025	0.00032	0.6995
Endornaviridae	Unfiltered	patristic	Oryza_sativa_endornavirus	Oryza_sativa	8173.03	0.0481	0.00248	0.0478
Endornaviridae	Unfiltered	patristic	_GLOBAL_	_GLOBAL_	42826.9	0.0357	NA	NA
Endornaviridae	Unfiltered	patristic	Gremmeniella_abietina_type_B_RNA_virus_XL2	Gremmeniella_abietina	10899.7	0.0199	0.0033	0.0198
Endornaviridae	Unfiltered	patristic	Tuber_aestivum_endornavirus	Tuber_aestivum	7710.87	0.0742	0.00234	0.0734
Endornaviridae	Unfiltered	patristic	Oryza_rufipogon_endornavirus	Oryza_rufipogon	8251.33	0.0469	0.0025	0.0465
Endornaviridae	Unfiltered	patristic	Helicobasidium_mompa_endornavirus_1	Helicobasidium_mompa	882.5	0.7648	0.00027	0.7638
Endornaviridae	Unfiltered	patristic	Vicia_faba_endornavirus	Vicia_faba	4447.73	0.1283	0.00135	0.1269
Endornaviridae	Unfiltered	patristic	Phytophthora_endornavirus_1	Phytophthora_sp.	769.222	0.6906	0.00023	0.6896
Endornaviridae	Unfiltered	patristic	Mulberry_endornavirus_1	Morus_alba	-1230.53	0.9283	-0.00037	0.9289
Endornaviridae	Unfiltered	patristic	Gremmeniella_abietina_type_B_RNA_virus_XL1	Gremmeniella_abietina	10944.9	0.0191	0.00332	0.0192
Endornaviridae	Unfiltered	quasi_patristic	Gremmeniella_abietina_type_B_RNA_virus_XL1	Gremmeniella_abietina	9.08937	0.0124	0.00519	0.0122
Endornaviridae	Unfiltered	quasi_patristic	Gremmeniella_abietina_type_B_RNA_virus_XL2	Gremmeniella_abietina	9.05226	0.0122	0.00517	0.012
Endornaviridae	Unfiltered	quasi_patristic	Phaseolus_vulgaris_endornavirus	Phaseolus_vulgaris	1.832	0.6193	0.00105	0.6158
Endornaviridae	Unfiltered	quasi_patristic	Vicia_faba_endornavirus	Vicia_faba	3.0775	0.1997	0.00176	0.1967
Endornaviridae	Unfiltered	quasi_patristic	Mulberry_endornavirus_1	Morus_alba	-1.01708	0.9357	-0.00058	0.9361
Endornaviridae	Unfiltered	quasi_patristic	Oryza_rufipogon_endornavirus	Oryza_rufipogon	5.89553	0.0698	0.00336	0.0685
Endornaviridae	Unfiltered	quasi_patristic	Bell_pepper_endornavirus	Capsicum_annuum	3.33928	0.176	0.00191	0.1726
Endornaviridae	Unfiltered	quasi_patristic	Helicobasidium_mompa_endornavirus_1	Helicobasidium_mompa	1.67895	0.6143	0.00096	0.6119
Endornaviridae	Unfiltered	quasi_patristic	_GLOBAL_	_GLOBAL_	35.7213	0.0286	NA	NA
Endornaviridae	Unfiltered	quasi_patristic	Chalara_endornavirus_CeEV1	Thielaviopsis_basicola	0.58832	0.8258	0.00034	0.8238
Endornaviridae	Unfiltered	quasi_patristic	Tuber_aestivum_endornavirus	Tuber_aestivum	7.07858	0.0421	0.00404	0.0414
Endornaviridae	Unfiltered	quasi_patristic	Oryza_sativa_endornavirus	Oryza_sativa	5.83946	0.0694	0.00333	0.0685
Endornaviridae	Unfiltered	quasi_patristic	Phytophthora_endornavirus_1	Phytophthora_sp.	2.70877	0.2734	0.00155	0.2699
Endornaviridae	Unfiltered	theory	Vicia_faba_endornavirus	Vicia_faba	0.95404	0.223	0.00054	0.2223
Endornaviridae	Unfiltered	theory	Oryza_rufipogon_endornavirus	Oryza_rufipogon	2.0889	0.0358	0.00118	0.0356
Endornaviridae	Unfiltered	theory	Helicobasidium_mompa_endornavirus_1	Helicobasidium_mompa	0.15275	0.8461	9e-05	0.846
Endornaviridae	Unfiltered	theory	Mulberry_endornavirus_1	Morus_alba	0.0563	0.8606	3e-05	0.8606
Endornaviridae	Unfiltered	theory	Bell_pepper_endornavirus	Capsicum_annuum	1.06015	0.1751	0.0006	0.1743
Endornaviridae	Unfiltered	theory	Chalara_endornavirus_CeEV1	Thielaviopsis_basicola	0.06038	0.953	3e-05	0.9529
Endornaviridae	Unfiltered	theory	Tuber_aestivum_endornavirus	Tuber_aestivum	1.9739	0.0605	0.00111	0.0603
Endornaviridae	Unfiltered	theory	Phaseolus_vulgaris_endornavirus	Phaseolus_vulgaris	0.71447	0.5225	0.0004	0.5202
Endornaviridae	Unfiltered	theory	Oryza_sativa_endornavirus	Oryza_sativa	2.06729	0.0358	0.00116	0.0355
Endornaviridae	Unfiltered	theory	_GLOBAL_	_GLOBAL_	11.1025	0.0291	NA	NA
Endornaviridae	Unfiltered	theory	Gremmeniella_abietina_type_B_RNA_virus_XL2	Gremmeniella_abietina	2.41503	0.024	0.00136	0.0241
Endornaviridae	Unfiltered	theory	Phytophthora_endornavirus_1	Phytophthora_sp.	1.06759	0.1634	0.0006	0.1623
Endornaviridae	Unfiltered	theory	Gremmeniella_abietina_type_B_RNA_virus_XL1	Gremmeniella_abietina	2.42489	0.0241	0.00136	0.0241
Narnaviridae	Gblocks	first_mismatch	Gremmeniella_abietina_mitochondrial_RNA_virus_S2	Gremmeniella_abietina	-0.00523	0.6043	0	0.6043
Narnaviridae	Gblocks	first_mismatch	Cryphonectria_parasitica_mitovirus_1_NB631	Cryphonectria_parasitica	0.03576	0.2965	0	0.2965
Narnaviridae	Gblocks	first_mismatch	Cryphonectria_cubensis_mitovirus_1c	Cryphonectria_cubensis	0.0448	0.1842	0	0.1842
Narnaviridae	Gblocks	first_mismatch	Cryphonectria_cubensis_mitovirus_1a	Cryphonectria_cubensis	0.0448	0.1863	0	0.1863
Narnaviridae	Gblocks	first_mismatch	Thielaviopsis_basicola_mitovirus	Thielaviopsis_basicola	0.00346	0.5571	0	0.5571
Narnaviridae	Gblocks	first_mismatch	Botrytis_cinerea_mitovirus_1_S	Botrytis_cinerea	0.02444	0.3738	0	0.3738
Narnaviridae	Gblocks	first_mismatch	Cryphonectria_cubensis_mitovirus_1b	Cryphonectria_cubensis	0.0448	0.1793	0	0.1793
Narnaviridae	Gblocks	first_mismatch	Saccharomyces_23S_RNA_narnavirus	Saccharomyces_cerevisiae	1.32498	0.0853	9e-05	0.0853
Narnaviridae	Gblocks	first_mismatch	_GLOBAL_	_GLOBAL_	2.17815	0.1509	NA	NA
Narnaviridae	Gblocks	first_mismatch	Cryphonectria_cubensis_mitovirus_2b	Cryphonectria_cubensis	0.0442	0.2285	0	0.2285
Narnaviridae	Gblocks	first_mismatch	Saccharomyces_20S_RNA_narnavirus	Saccharomyces_cerevisiae	1.2792	0.079	8e-05	0.079
Narnaviridae	Gblocks	first_mismatch	Cryphonectria_cubensis_mitovirus_2c	Cryphonectria_cubensis	0.0442	0.2281	0	0.2281
Narnaviridae	Gblocks	first_mismatch	Sclerotinia_homoeocarpa_mitovirus	Sclerotinia_homoeocarpa	0.0185	0.439	0	0.439
Narnaviridae	Gblocks	first_mismatch	Botrytis_cinerea_mitovirus_1	Botrytis_cinerea	0.02444	0.375	0	0.375
Narnaviridae	Gblocks	first_mismatch	Gremmeniella_mitovirus_S1	Gremmeniella_abietina	-0.00562	0.6099	0	0.6099
Narnaviridae	Gblocks	first_mismatch	Helicobasidium_mompa_mitovirus_1_18	Helicobasidium_mompa	0.00508	0.6059	0	0.6059
Narnaviridae	Gblocks	first_mismatch	Cryphonectria_cubensis_mitovirus_2a	Cryphonectria_cubensis	0.0442	0.233	0	0.233
Narnaviridae	Gblocks	first_mismatch	Ophiostoma_mitovirus_1a	Ophiostoma_novo-ulmi	0.08877	0.2747	1e-05	0.2746
Narnaviridae	Gblocks	first_mismatch	Ophiostoma_mitovirus_5	Ophiostoma_novo-ulmi	-0.00453	0.7892	0	0.7894
Narnaviridae	Gblocks	first_mismatch	Ophiostoma_mitovirus_3a	Ophiostoma_novo-ulmi	0.04869	0.2548	0	0.2548
Narnaviridae	Gblocks	first_mismatch	Ophiostoma_mitovirus_4	Ophiostoma_novo-ulmi	-0.0016	0.759	0	0.7591
Narnaviridae	Gblocks	first_mismatch	Grapevine_associated_narnavirus_1	Vitis_vinifera	0.06477	0.209	0	0.209
Narnaviridae	Gblocks	first_mismatch	Tuber_aestivum_mitovirus	Tuber_aestivum	-0.01789	0.7163	0	0.7163
Narnaviridae	Gblocks	first_mismatch	Ophiostoma_mitovirus_6	Ophiostoma_novo-ulmi	0.00407	0.5132	0	0.5132
Narnaviridae	Gblocks	first_mismatch	Ophiostoma_mitovirus_1b	Ophiostoma_novo-ulmi	0.08274	0.2761	1e-05	0.2761
Narnaviridae	Gblocks	first_mismatch	Ophiostoma_mitovirus_3b	Ophiostoma_novo-ulmi	0.04978	0.2423	0	0.2423
Narnaviridae	Gblocks	patristic	Ophiostoma_mitovirus_6	Ophiostoma_novo-ulmi	148.754	0.2995	0.00022	0.2925
Narnaviridae	Gblocks	patristic	Cryphonectria_cubensis_mitovirus_1c	Cryphonectria_cubensis	1331.49	0.0782	0.00195	0.0783
Narnaviridae	Gblocks	patristic	Gremmeniella_abietina_mitochondrial_RNA_virus_S2	Gremmeniella_abietina	-235.346	0.6669	-0.00035	0.6717
Narnaviridae	Gblocks	patristic	Cryphonectria_cubensis_mitovirus_2b	Cryphonectria_cubensis	1503.33	0.0894	0.00221	0.0895
Narnaviridae	Gblocks	patristic	Helicobasidium_mompa_mitovirus_1_18	Helicobasidium_mompa	-664.639	0.9184	-0.00098	0.9226
Narnaviridae	Gblocks	patristic	Ophiostoma_mitovirus_4	Ophiostoma_novo-ulmi	-14.9792	0.7215	-2e-05	0.7221
Narnaviridae	Gblocks	patristic	Ophiostoma_mitovirus_3a	Ophiostoma_novo-ulmi	1283.01	0.1615	0.00188	0.1588
Narnaviridae	Gblocks	patristic	Botrytis_cinerea_mitovirus_1_S	Botrytis_cinerea	504.612	0.3606	0.00074	0.3534
Narnaviridae	Gblocks	patristic	Ophiostoma_mitovirus_5	Ophiostoma_novo-ulmi	-102.481	0.8192	-0.00015	0.8224
Narnaviridae	Gblocks	patristic	Cryphonectria_cubensis_mitovirus_1a	Cryphonectria_cubensis	1331.49	0.0836	0.00195	0.0832
Narnaviridae	Gblocks	patristic	Cryphonectria_cubensis_mitovirus_1b	Cryphonectria_cubensis	1331.49	0.076	0.00195	0.0759
Narnaviridae	Gblocks	patristic	Tuber_aestivum_mitovirus	Tuber_aestivum	-1002.46	0.8204	-0.00147	0.8247
Narnaviridae	Gblocks	patristic	Grapevine_associated_narnavirus_1	Vitis_vinifera	-1139.35	0.9013	-0.00167	0.9049
Narnaviridae	Gblocks	patristic	Thielaviopsis_basicola_mitovirus	Thielaviopsis_basicola	107.442	0.4196	0.00016	0.4131
Narnaviridae	Gblocks	patristic	Saccharomyces_23S_RNA_narnavirus	Saccharomyces_cerevisiae	20915	0.0845	0.0307	0.0847
Narnaviridae	Gblocks	patristic	Ophiostoma_mitovirus_1b	Ophiostoma_novo-ulmi	2100.81	0.182	0.00308	0.1785
Narnaviridae	Gblocks	patristic	Ophiostoma_mitovirus_1a	Ophiostoma_novo-ulmi	2257.21	0.1813	0.00331	0.1784
Narnaviridae	Gblocks	patristic	Cryphonectria_cubensis_mitovirus_2a	Cryphonectria_cubensis	1503.33	0.091	0.00221	0.0906
Narnaviridae	Gblocks	patristic	Gremmeniella_mitovirus_S1	Gremmeniella_abietina	-248.889	0.6705	-0.00037	0.675
Narnaviridae	Gblocks	patristic	Sclerotinia_homoeocarpa_mitovirus	Sclerotinia_homoeocarpa	483.291	0.3881	0.00071	0.3827
Narnaviridae	Gblocks	patristic	Cryphonectria_cubensis_mitovirus_2c	Cryphonectria_cubensis	1503.31	0.0917	0.00221	0.0916
Narnaviridae	Gblocks	patristic	Cryphonectria_parasitica_mitovirus_1_NB631	Cryphonectria_parasitica	1558.4	0.1041	0.00229	0.1035
Narnaviridae	Gblocks	patristic	Ophiostoma_mitovirus_3b	Ophiostoma_novo-ulmi	1278.72	0.1546	0.00188	0.15
Narnaviridae	Gblocks	patristic	_GLOBAL_	_GLOBAL_	36256.9	0.1139	NA	NA
Narnaviridae	Gblocks	patristic	Botrytis_cinerea_mitovirus_1	Botrytis_cinerea	504.612	0.364	0.00074	0.3572
Narnaviridae	Gblocks	patristic	Saccharomyces_20S_RNA_narnavirus	Saccharomyces_cerevisiae	20172.9	0.0764	0.02961	0.0768
Narnaviridae	Gblocks	quasi_patristic	Tuber_aestivum_mitovirus	Tuber_aestivum	-1.00817	0.8449	-7e-05	0.8451
Narnaviridae	Gblocks	quasi_patristic	Cryphonectria_cubensis_mitovirus_1a	Cryphonectria_cubensis	1.06235	0.0876	7e-05	0.0876
Narnaviridae	Gblocks	quasi_patristic	Cryphonectria_cubensis_mitovirus_2b	Cryphonectria_cubensis	1.25702	0.083	8e-05	0.0829
Narnaviridae	Gblocks	quasi_patristic	Botrytis_cinerea_mitovirus_1_S	Botrytis_cinerea	0.52921	0.3469	3e-05	0.3466
Narnaviridae	Gblocks	quasi_patristic	Ophiostoma_mitovirus_6	Ophiostoma_novo-ulmi	0.11352	0.3689	1e-05	0.3683
Narnaviridae	Gblocks	quasi_patristic	Thielaviopsis_basicola_mitovirus	Thielaviopsis_basicola	0.05846	0.5472	0	0.5469
Narnaviridae	Gblocks	quasi_patristic	Ophiostoma_mitovirus_4	Ophiostoma_novo-ulmi	-0.03469	0.7802	0	0.7805
Narnaviridae	Gblocks	quasi_patristic	Sclerotinia_homoeocarpa_mitovirus	Sclerotinia_homoeocarpa	0.50724	0.3839	3e-05	0.3838
Narnaviridae	Gblocks	quasi_patristic	Ophiostoma_mitovirus_5	Ophiostoma_novo-ulmi	-0.10943	0.852	-1e-05	0.8523
Narnaviridae	Gblocks	quasi_patristic	Grapevine_associated_narnavirus_1	Vitis_vinifera	-0.03528	0.6417	0	0.6417
Narnaviridae	Gblocks	quasi_patristic	Saccharomyces_20S_RNA_narnavirus	Saccharomyces_cerevisiae	23.6277	0.0498	0.00153	0.0498
Narnaviridae	Gblocks	quasi_patristic	Gremmeniella_abietina_mitochondrial_RNA_virus_S2	Gremmeniella_abietina	-0.24425	0.6757	-2e-05	0.6759
Narnaviridae	Gblocks	quasi_patristic	Gremmeniella_mitovirus_S1	Gremmeniella_abietina	-0.25806	0.684	-2e-05	0.6841
Narnaviridae	Gblocks	quasi_patristic	Cryphonectria_parasitica_mitovirus_1_NB631	Cryphonectria_parasitica	1.30888	0.0993	8e-05	0.0993
Narnaviridae	Gblocks	quasi_patristic	_GLOBAL_	_GLOBAL_	40.2084	0.0473	NA	NA
Narnaviridae	Gblocks	quasi_patristic	Botrytis_cinerea_mitovirus_1	Botrytis_cinerea	0.52921	0.3504	3e-05	0.35
Narnaviridae	Gblocks	quasi_patristic	Cryphonectria_cubensis_mitovirus_1b	Cryphonectria_cubensis	1.06235	0.0816	7e-05	0.0816
Narnaviridae	Gblocks	quasi_patristic	Ophiostoma_mitovirus_1a	Ophiostoma_novo-ulmi	2.06184	0.1777	0.00013	0.1769
Narnaviridae	Gblocks	quasi_patristic	Cryphonectria_cubensis_mitovirus_1c	Cryphonectria_cubensis	1.06235	0.0846	7e-05	0.0846
Narnaviridae	Gblocks	quasi_patristic	Cryphonectria_cubensis_mitovirus_2a	Cryphonectria_cubensis	1.25702	0.0851	8e-05	0.085
Narnaviridae	Gblocks	quasi_patristic	Ophiostoma_mitovirus_3b	Ophiostoma_novo-ulmi	1.17302	0.1415	8e-05	0.1413
Narnaviridae	Gblocks	quasi_patristic	Ophiostoma_mitovirus_1b	Ophiostoma_novo-ulmi	1.92087	0.1821	0.00012	0.182
Narnaviridae	Gblocks	quasi_patristic	Cryphonectria_cubensis_mitovirus_2c	Cryphonectria_cubensis	1.25701	0.087	8e-05	0.0869
Narnaviridae	Gblocks	quasi_patristic	Helicobasidium_mompa_mitovirus_1_18	Helicobasidium_mompa	-0.4013	0.868	-3e-05	0.8682
Narnaviridae	Gblocks	quasi_patristic	Saccharomyces_23S_RNA_narnavirus	Saccharomyces_cerevisiae	24.4878	0.0608	0.00159	0.0608
Narnaviridae	Gblocks	quasi_patristic	Ophiostoma_mitovirus_3a	Ophiostoma_novo-ulmi	1.17641	0.1518	8e-05	0.1517
Narnaviridae	Gblocks	theory	Ophiostoma_mitovirus_1b	Ophiostoma_novo-ulmi	1.45882	0.0795	9e-05	0.0793
Narnaviridae	Gblocks	theory	Saccharomyces_20S_RNA_narnavirus	Saccharomyces_cerevisiae	17.4672	0.0104	0.00113	0.0104
Narnaviridae	Gblocks	theory	Ophiostoma_mitovirus_1a	Ophiostoma_novo-ulmi	1.56653	0.0835	0.0001	0.0832
Narnaviridae	Gblocks	theory	Ophiostoma_mitovirus_6	Ophiostoma_novo-ulmi	0.13268	0.1848	1e-05	0.1845
Narnaviridae	Gblocks	theory	Helicobasidium_mompa_mitovirus_1_18	Helicobasidium_mompa	-0.07532	0.7486	0	0.7489
Narnaviridae	Gblocks	theory	Cryphonectria_cubensis_mitovirus_1c	Cryphonectria_cubensis	0.79792	0.015	5e-05	0.015
Narnaviridae	Gblocks	theory	Sclerotinia_homoeocarpa_mitovirus	Sclerotinia_homoeocarpa	0.22902	0.5153	1e-05	0.515
Narnaviridae	Gblocks	theory	Botrytis_cinerea_mitovirus_1	Botrytis_cinerea	0.26406	0.4635	2e-05	0.4631
Narnaviridae	Gblocks	theory	Tuber_aestivum_mitovirus	Tuber_aestivum	-0.17343	0.7199	-1e-05	0.72
Narnaviridae	Gblocks	theory	Saccharomyces_23S_RNA_narnavirus	Saccharomyces_cerevisiae	18.1026	0.0102	0.00117	0.0102
Narnaviridae	Gblocks	theory	Botrytis_cinerea_mitovirus_1_S	Botrytis_cinerea	0.26406	0.4658	2e-05	0.4654
Narnaviridae	Gblocks	theory	Cryphonectria_cubensis_mitovirus_2a	Cryphonectria_cubensis	0.90127	0.0169	6e-05	0.0169
Narnaviridae	Gblocks	theory	Ophiostoma_mitovirus_5	Ophiostoma_novo-ulmi	-0.05467	0.816	0	0.8163
Narnaviridae	Gblocks	theory	Cryphonectria_parasitica_mitovirus_1_NB631	Cryphonectria_parasitica	0.91122	0.0238	6e-05	0.0237
Narnaviridae	Gblocks	theory	Ophiostoma_mitovirus_4	Ophiostoma_novo-ulmi	0.01332	0.6667	0	0.6666
Narnaviridae	Gblocks	theory	Cryphonectria_cubensis_mitovirus_2c	Cryphonectria_cubensis	0.90126	0.0159	6e-05	0.0157
Narnaviridae	Gblocks	theory	Cryphonectria_cubensis_mitovirus_1b	Cryphonectria_cubensis	0.79792	0.0145	5e-05	0.0145
Narnaviridae	Gblocks	theory	Cryphonectria_cubensis_mitovirus_1a	Cryphonectria_cubensis	0.79792	0.0164	5e-05	0.0164
Narnaviridae	Gblocks	theory	Grapevine_associated_narnavirus_1	Vitis_vinifera	-0.29134	0.7817	-2e-05	0.7818
Narnaviridae	Gblocks	theory	Gremmeniella_mitovirus_S1	Gremmeniella_abietina	-0.02841	0.475	0	0.475
Narnaviridae	Gblocks	theory	Gremmeniella_abietina_mitochondrial_RNA_virus_S2	Gremmeniella_abietina	-0.02629	0.4784	0	0.4784
Narnaviridae	Gblocks	theory	_GLOBAL_	_GLOBAL_	29.8698	0.0055	NA	NA
Narnaviridae	Gblocks	theory	Cryphonectria_cubensis_mitovirus_2b	Cryphonectria_cubensis	0.90127	0.0155	6e-05	0.0154
Narnaviridae	Gblocks	theory	Thielaviopsis_basicola_mitovirus	Thielaviopsis_basicola	0.07471	0.4244	0	0.4243
Narnaviridae	Gblocks	theory	Ophiostoma_mitovirus_3b	Ophiostoma_novo-ulmi	0.89554	0.062	6e-05	0.062
Narnaviridae	Gblocks	theory	Ophiostoma_mitovirus_3a	Ophiostoma_novo-ulmi	0.90842	0.0575	6e-05	0.0573
Narnaviridae	Rascal	first_mismatch	Cryphonectria_parasitica_mitovirus_1_NB631	Cryphonectria_parasitica	0.03945	0.2517	1e-05	0.2517
Narnaviridae	Rascal	first_mismatch	Sclerotinia_homoeocarpa_mitovirus	Sclerotinia_homoeocarpa	0.01317	0.2671	1e-05	0.2671
Narnaviridae	Rascal	first_mismatch	Gremmeniella_mitovirus_S1	Gremmeniella_abietina	0.11123	0.0247	4e-05	0.0247
Narnaviridae	Rascal	first_mismatch	Cryphonectria_cubensis_mitovirus_2c	Cryphonectria_cubensis	0.03666	0.2552	1e-05	0.2552
Narnaviridae	Rascal	first_mismatch	Cryphonectria_cubensis_mitovirus_1c	Cryphonectria_cubensis	0.01163	0.5431	0	0.5431
Narnaviridae	Rascal	first_mismatch	Botrytis_cinerea_mitovirus_1	Botrytis_cinerea	0.03157	0.1115	1e-05	0.1115
Narnaviridae	Rascal	first_mismatch	Cryphonectria_cubensis_mitovirus_1a	Cryphonectria_cubensis	0.01163	0.542	0	0.542
Narnaviridae	Rascal	first_mismatch	Ophiostoma_mitovirus_3b	Ophiostoma_novo-ulmi	0.00637	0.5474	0	0.5473
Narnaviridae	Rascal	first_mismatch	Gremmeniella_abietina_mitochondrial_RNA_virus_S2	Gremmeniella_abietina	0.1107	0.0247	4e-05	0.0247
Narnaviridae	Rascal	first_mismatch	Ophiostoma_mitovirus_3a	Ophiostoma_novo-ulmi	0.00633	0.5251	0	0.5251
Narnaviridae	Rascal	first_mismatch	_GLOBAL_	_GLOBAL_	0.3497	0.0562	NA	NA
Narnaviridae	Rascal	first_mismatch	Cryphonectria_cubensis_mitovirus_2b	Cryphonectria_cubensis	0.03772	0.2684	1e-05	0.2683
Narnaviridae	Rascal	first_mismatch	Cryphonectria_cubensis_mitovirus_2a	Cryphonectria_cubensis	0.03651	0.2608	1e-05	0.2607
Narnaviridae	Rascal	first_mismatch	Botrytis_cinerea_mitovirus_1_S	Botrytis_cinerea	0.0317	0.1138	1e-05	0.1138
Narnaviridae	Rascal	first_mismatch	Cryphonectria_cubensis_mitovirus_1b	Cryphonectria_cubensis	0.01163	0.5547	0	0.5547
Narnaviridae	Rascal	patristic	Gremmeniella_abietina_mitochondrial_RNA_virus_S2	Gremmeniella_abietina	1777.65	0.0765	0.07581	0.0682
Narnaviridae	Rascal	patristic	Cryphonectria_cubensis_mitovirus_2a	Cryphonectria_cubensis	1202.14	0.127	0.05126	0.1101
Narnaviridae	Rascal	patristic	Gremmeniella_mitovirus_S1	Gremmeniella_abietina	1786.98	0.0749	0.0762	0.0673
Narnaviridae	Rascal	patristic	Cryphonectria_cubensis_mitovirus_1a	Cryphonectria_cubensis	-31.4887	0.6484	-0.00134	0.6518
Narnaviridae	Rascal	patristic	_GLOBAL_	_GLOBAL_	6441.11	0.0709	NA	NA
Narnaviridae	Rascal	patristic	Cryphonectria_cubensis_mitovirus_1c	Cryphonectria_cubensis	-31.4887	0.6386	-0.00134	0.6413
Narnaviridae	Rascal	patristic	Ophiostoma_mitovirus_3b	Ophiostoma_novo-ulmi	16.2929	0.62	0.00069	0.6182
Narnaviridae	Rascal	patristic	Ophiostoma_mitovirus_3a	Ophiostoma_novo-ulmi	22.1138	0.6556	0.00094	0.6505
Narnaviridae	Rascal	patristic	Cryphonectria_cubensis_mitovirus_2c	Cryphonectria_cubensis	1206.67	0.1253	0.05146	0.1078
Narnaviridae	Rascal	patristic	Cryphonectria_parasitica_mitovirus_1_NB631	Cryphonectria_parasitica	1175.83	0.1339	0.05014	0.1166
Narnaviridae	Rascal	patristic	Sclerotinia_homoeocarpa_mitovirus	Sclerotinia_homoeocarpa	262.258	0.3093	0.01118	0.2665
Narnaviridae	Rascal	patristic	Botrytis_cinerea_mitovirus_1	Botrytis_cinerea	383.721	0.2912	0.01636	0.2531
Narnaviridae	Rascal	patristic	Cryphonectria_cubensis_mitovirus_2b	Cryphonectria_cubensis	1240.13	0.1244	0.05288	0.107
Narnaviridae	Rascal	patristic	Botrytis_cinerea_mitovirus_1_S	Botrytis_cinerea	385.449	0.2951	0.01644	0.2545
Narnaviridae	Rascal	patristic	Cryphonectria_cubensis_mitovirus_1b	Cryphonectria_cubensis	-31.4887	0.6525	-0.00134	0.6547
Narnaviridae	Rascal	quasi_patristic	Cryphonectria_cubensis_mitovirus_2b	Cryphonectria_cubensis	1.05254	0.1358	0.0004	0.1357
Narnaviridae	Rascal	quasi_patristic	Gremmeniella_mitovirus_S1	Gremmeniella_abietina	1.61556	0.0668	0.00062	0.0668
Narnaviridae	Rascal	quasi_patristic	Botrytis_cinerea_mitovirus_1_S	Botrytis_cinerea	0.33987	0.2948	0.00013	0.2946
Narnaviridae	Rascal	quasi_patristic	Cryphonectria_cubensis_mitovirus_2c	Cryphonectria_cubensis	1.02414	0.1336	0.00039	0.1336
Narnaviridae	Rascal	quasi_patristic	Cryphonectria_cubensis_mitovirus_2a	Cryphonectria_cubensis	1.0203	0.1379	0.00039	0.1376
Narnaviridae	Rascal	quasi_patristic	Ophiostoma_mitovirus_3a	Ophiostoma_novo-ulmi	-0.00354	0.6943	0	0.6944
Narnaviridae	Rascal	quasi_patristic	Cryphonectria_cubensis_mitovirus_1a	Cryphonectria_cubensis	-0.04114	0.6557	-2e-05	0.6557
Narnaviridae	Rascal	quasi_patristic	_GLOBAL_	_GLOBAL_	5.56108	0.0739	NA	NA
Narnaviridae	Rascal	quasi_patristic	Cryphonectria_parasitica_mitovirus_1_NB631	Cryphonectria_parasitica	0.99726	0.1462	0.00038	0.1459
Narnaviridae	Rascal	quasi_patristic	Cryphonectria_cubensis_mitovirus_1c	Cryphonectria_cubensis	-0.04114	0.647	-2e-05	0.647
Narnaviridae	Rascal	quasi_patristic	Ophiostoma_mitovirus_3b	Ophiostoma_novo-ulmi	-0.01014	0.6429	0	0.6429
Narnaviridae	Rascal	quasi_patristic	Botrytis_cinerea_mitovirus_1	Botrytis_cinerea	0.33837	0.2913	0.00013	0.2909
Narnaviridae	Rascal	quasi_patristic	Sclerotinia_homoeocarpa_mitovirus	Sclerotinia_homoeocarpa	0.22094	0.3263	8e-05	0.326
Narnaviridae	Rascal	quasi_patristic	Gremmeniella_abietina_mitochondrial_RNA_virus_S2	Gremmeniella_abietina	1.60722	0.0673	0.00061	0.0673
Narnaviridae	Rascal	quasi_patristic	Cryphonectria_cubensis_mitovirus_1b	Cryphonectria_cubensis	-0.04114	0.6587	-2e-05	0.6588
Narnaviridae	Rascal	theory	Cryphonectria_cubensis_mitovirus_2a	Cryphonectria_cubensis	1.10373	0.1826	0.00042	0.1825
Narnaviridae	Rascal	theory	Cryphonectria_cubensis_mitovirus_2c	Cryphonectria_cubensis	1.10792	0.1778	0.00042	0.1775
Narnaviridae	Rascal	theory	Ophiostoma_mitovirus_3a	Ophiostoma_novo-ulmi	-0.13179	0.8553	-5e-05	0.8554
Narnaviridae	Rascal	theory	Cryphonectria_cubensis_mitovirus_1b	Cryphonectria_cubensis	-0.05935	0.6608	-2e-05	0.6608
Narnaviridae	Rascal	theory	Cryphonectria_cubensis_mitovirus_2b	Cryphonectria_cubensis	1.13882	0.1805	0.00043	0.1802
Narnaviridae	Rascal	theory	Sclerotinia_homoeocarpa_mitovirus	Sclerotinia_homoeocarpa	0.24333	0.3749	9e-05	0.3748
Narnaviridae	Rascal	theory	Cryphonectria_cubensis_mitovirus_1a	Cryphonectria_cubensis	-0.05935	0.6539	-2e-05	0.654
Narnaviridae	Rascal	theory	Botrytis_cinerea_mitovirus_1	Botrytis_cinerea	0.42681	0.2864	0.00016	0.2863
Narnaviridae	Rascal	theory	_GLOBAL_	_GLOBAL_	6.56742	0.0844	NA	NA
Narnaviridae	Rascal	theory	Gremmeniella_mitovirus_S1	Gremmeniella_abietina	2.18396	0.0458	0.00083	0.0459
Narnaviridae	Rascal	theory	Gremmeniella_abietina_mitochondrial_RNA_virus_S2	Gremmeniella_abietina	2.173	0.045	0.00083	0.0452
Narnaviridae	Rascal	theory	Botrytis_cinerea_mitovirus_1_S	Botrytis_cinerea	0.42861	0.2925	0.00016	0.2922
Narnaviridae	Rascal	theory	Cryphonectria_cubensis_mitovirus_1c	Cryphonectria_cubensis	-0.05935	0.6498	-2e-05	0.6498
Narnaviridae	Rascal	theory	Ophiostoma_mitovirus_3b	Ophiostoma_novo-ulmi	-0.14836	0.7459	-6e-05	0.7459
Narnaviridae	Rascal	theory	Cryphonectria_parasitica_mitovirus_1_NB631	Cryphonectria_parasitica	1.09529	0.1877	0.00042	0.1874
Narnaviridae	Rascal & Gblocks	first_mismatch	Botrytis_cinerea_mitovirus_1_S	Botrytis_cinerea	0.00941	0.0961	7e-05	0.0961
Narnaviridae	Rascal & Gblocks	first_mismatch	Botrytis_cinerea_mitovirus_1	Botrytis_cinerea	0.00941	0.0967	7e-05	0.0967
Narnaviridae	Rascal & Gblocks	first_mismatch	Cryphonectria_cubensis_mitovirus_2c	Cryphonectria_cubensis	0.00528	0.3053	4e-05	0.3052
Narnaviridae	Rascal & Gblocks	first_mismatch	Cryphonectria_cubensis_mitovirus_2b	Cryphonectria_cubensis	0.00528	0.314	4e-05	0.3139
Narnaviridae	Rascal & Gblocks	first_mismatch	Cryphonectria_cubensis_mitovirus_1a	Cryphonectria_cubensis	0.01063	0.2396	8e-05	0.2396
Narnaviridae	Rascal & Gblocks	first_mismatch	Gremmeniella_abietina_mitochondrial_RNA_virus_S2	Gremmeniella_abietina	0.01762	0.0557	0.00014	0.0556
Narnaviridae	Rascal & Gblocks	first_mismatch	_GLOBAL_	_GLOBAL_	0.08377	0.0377	NA	NA
Narnaviridae	Rascal & Gblocks	first_mismatch	Cryphonectria_cubensis_mitovirus_1b	Cryphonectria_cubensis	0.01063	0.2371	8e-05	0.237
Narnaviridae	Rascal & Gblocks	first_mismatch	Gremmeniella_mitovirus_S1	Gremmeniella_abietina	0.01792	0.0544	0.00014	0.0544
Narnaviridae	Rascal & Gblocks	first_mismatch	Ophiostoma_mitovirus_3b	Ophiostoma_novo-ulmi	0.00369	0.394	3e-05	0.394
Narnaviridae	Rascal & Gblocks	first_mismatch	Cryphonectria_cubensis_mitovirus_2a	Cryphonectria_cubensis	0.00528	0.3103	4e-05	0.3102
Narnaviridae	Rascal & Gblocks	first_mismatch	Cryphonectria_cubensis_mitovirus_1c	Cryphonectria_cubensis	0.01063	0.2337	8e-05	0.2337
Narnaviridae	Rascal & Gblocks	first_mismatch	Sclerotinia_homoeocarpa_mitovirus	Sclerotinia_homoeocarpa	0.00549	0.3034	4e-05	0.3034
Narnaviridae	Rascal & Gblocks	first_mismatch	Ophiostoma_mitovirus_3a	Ophiostoma_novo-ulmi	0.00442	0.3724	3e-05	0.3724
Narnaviridae	Rascal & Gblocks	first_mismatch	Cryphonectria_parasitica_mitovirus_1_NB631	Cryphonectria_parasitica	0.0064	0.3069	5e-05	0.3066
Narnaviridae	Rascal & Gblocks	patristic	Gremmeniella_abietina_mitochondrial_RNA_virus_S2	Gremmeniella_abietina	207.953	0.2289	0.00731	0.2208
Narnaviridae	Rascal & Gblocks	patristic	Cryphonectria_cubensis_mitovirus_2c	Cryphonectria_cubensis	177.615	0.1596	0.00625	0.1546
Narnaviridae	Rascal & Gblocks	patristic	_GLOBAL_	_GLOBAL_	1462.88	0.0655	NA	NA
Narnaviridae	Rascal & Gblocks	patristic	Sclerotinia_homoeocarpa_mitovirus	Sclerotinia_homoeocarpa	136.509	0.2358	0.0048	0.2266
Narnaviridae	Rascal & Gblocks	patristic	Cryphonectria_cubensis_mitovirus_2a	Cryphonectria_cubensis	177.615	0.1646	0.00625	0.1598
Narnaviridae	Rascal & Gblocks	patristic	Botrytis_cinerea_mitovirus_1_S	Botrytis_cinerea	167.885	0.154	0.00591	0.1495
Narnaviridae	Rascal & Gblocks	patristic	Cryphonectria_parasitica_mitovirus_1_NB631	Cryphonectria_parasitica	162.353	0.2084	0.00571	0.1966
Narnaviridae	Rascal & Gblocks	patristic	Ophiostoma_mitovirus_3a	Ophiostoma_novo-ulmi	35.3801	0.5272	0.00124	0.5233
Narnaviridae	Rascal & Gblocks	patristic	Gremmeniella_mitovirus_S1	Gremmeniella_abietina	212.372	0.2348	0.00747	0.2262
Narnaviridae	Rascal & Gblocks	patristic	Cryphonectria_cubensis_mitovirus_1a	Cryphonectria_cubensis	163.984	0.3245	0.00577	0.3168
Narnaviridae	Rascal & Gblocks	patristic	Cryphonectria_cubensis_mitovirus_1c	Cryphonectria_cubensis	163.984	0.3237	0.00577	0.3156
Narnaviridae	Rascal & Gblocks	patristic	Ophiostoma_mitovirus_3b	Ophiostoma_novo-ulmi	21.4267	0.5499	0.00075	0.548
Narnaviridae	Rascal & Gblocks	patristic	Cryphonectria_cubensis_mitovirus_1b	Cryphonectria_cubensis	163.984	0.3271	0.00577	0.32
Narnaviridae	Rascal & Gblocks	patristic	Cryphonectria_cubensis_mitovirus_2b	Cryphonectria_cubensis	177.615	0.1588	0.00625	0.1538
Narnaviridae	Rascal & Gblocks	patristic	Botrytis_cinerea_mitovirus_1	Botrytis_cinerea	167.885	0.1485	0.00591	0.1439
Narnaviridae	Rascal & Gblocks	quasi_patristic	Gremmeniella_abietina_mitochondrial_RNA_virus_S2	Gremmeniella_abietina	0.19602	0.2046	0.00152	0.2039
Narnaviridae	Rascal & Gblocks	quasi_patristic	Cryphonectria_parasitica_mitovirus_1_NB631	Cryphonectria_parasitica	0.13752	0.2211	0.00107	0.2197
Narnaviridae	Rascal & Gblocks	quasi_patristic	Cryphonectria_cubensis_mitovirus_2b	Cryphonectria_cubensis	0.15077	0.1699	0.00117	0.1687
Narnaviridae	Rascal & Gblocks	quasi_patristic	Botrytis_cinerea_mitovirus_1	Botrytis_cinerea	0.14547	0.1537	0.00113	0.152
Narnaviridae	Rascal & Gblocks	quasi_patristic	Cryphonectria_cubensis_mitovirus_2c	Cryphonectria_cubensis	0.15077	0.1703	0.00117	0.1695
Narnaviridae	Rascal & Gblocks	quasi_patristic	Cryphonectria_cubensis_mitovirus_1c	Cryphonectria_cubensis	0.13157	0.3516	0.00102	0.35
Narnaviridae	Rascal & Gblocks	quasi_patristic	Cryphonectria_cubensis_mitovirus_1a	Cryphonectria_cubensis	0.13157	0.3498	0.00102	0.3476
Narnaviridae	Rascal & Gblocks	quasi_patristic	Botrytis_cinerea_mitovirus_1_S	Botrytis_cinerea	0.14547	0.1589	0.00113	0.1577
Narnaviridae	Rascal & Gblocks	quasi_patristic	_GLOBAL_	_GLOBAL_	1.24934	0.0719	NA	NA
Narnaviridae	Rascal & Gblocks	quasi_patristic	Ophiostoma_mitovirus_3b	Ophiostoma_novo-ulmi	0.00789	0.5875	6e-05	0.5875
Narnaviridae	Rascal & Gblocks	quasi_patristic	Sclerotinia_homoeocarpa_mitovirus	Sclerotinia_homoeocarpa	0.11604	0.2475	0.0009	0.2457
Narnaviridae	Rascal & Gblocks	quasi_patristic	Cryphonectria_cubensis_mitovirus_1b	Cryphonectria_cubensis	0.13157	0.3537	0.00102	0.352
Narnaviridae	Rascal & Gblocks	quasi_patristic	Gremmeniella_mitovirus_S1	Gremmeniella_abietina	0.20007	0.2098	0.00156	0.2073
Narnaviridae	Rascal & Gblocks	quasi_patristic	Cryphonectria_cubensis_mitovirus_2a	Cryphonectria_cubensis	0.15077	0.1745	0.00117	0.1735
Narnaviridae	Rascal & Gblocks	quasi_patristic	Ophiostoma_mitovirus_3a	Ophiostoma_novo-ulmi	0.02072	0.5627	0.00016	0.5622
Narnaviridae	Rascal & Gblocks	theory	_GLOBAL_	_GLOBAL_	1.42202	0.0978	NA	NA
Narnaviridae	Rascal & Gblocks	theory	Cryphonectria_cubensis_mitovirus_1b	Cryphonectria_cubensis	0.12909	0.4145	0.00101	0.4133
Narnaviridae	Rascal & Gblocks	theory	Cryphonectria_parasitica_mitovirus_1_NB631	Cryphonectria_parasitica	0.15524	0.2663	0.00121	0.2629
Narnaviridae	Rascal & Gblocks	theory	Cryphonectria_cubensis_mitovirus_1c	Cryphonectria_cubensis	0.12909	0.4101	0.00101	0.409
Narnaviridae	Rascal & Gblocks	theory	Cryphonectria_cubensis_mitovirus_2b	Cryphonectria_cubensis	0.16254	0.2179	0.00127	0.2159
Narnaviridae	Rascal & Gblocks	theory	Cryphonectria_cubensis_mitovirus_2a	Cryphonectria_cubensis	0.16254	0.221	0.00127	0.2197
Narnaviridae	Rascal & Gblocks	theory	Sclerotinia_homoeocarpa_mitovirus	Sclerotinia_homoeocarpa	0.13383	0.2717	0.00104	0.2707
Narnaviridae	Rascal & Gblocks	theory	Botrytis_cinerea_mitovirus_1	Botrytis_cinerea	0.1756	0.1668	0.00137	0.165
Narnaviridae	Rascal & Gblocks	theory	Botrytis_cinerea_mitovirus_1_S	Botrytis_cinerea	0.1756	0.1699	0.00137	0.1683
Narnaviridae	Rascal & Gblocks	theory	Cryphonectria_cubensis_mitovirus_2c	Cryphonectria_cubensis	0.16254	0.2136	0.00127	0.2123
Narnaviridae	Rascal & Gblocks	theory	Cryphonectria_cubensis_mitovirus_1a	Cryphonectria_cubensis	0.12909	0.4113	0.00101	0.4103
Narnaviridae	Rascal & Gblocks	theory	Ophiostoma_mitovirus_3a	Ophiostoma_novo-ulmi	-0.03528	0.7215	-0.00027	0.7223
Narnaviridae	Rascal & Gblocks	theory	Gremmeniella_abietina_mitochondrial_RNA_virus_S2	Gremmeniella_abietina	0.29344	0.1452	0.00229	0.144
Narnaviridae	Rascal & Gblocks	theory	Ophiostoma_mitovirus_3b	Ophiostoma_novo-ulmi	-0.05249	0.752	-0.00041	0.7528
Narnaviridae	Rascal & Gblocks	theory	Gremmeniella_mitovirus_S1	Gremmeniella_abietina	0.2991	0.1443	0.00233	0.1431
Narnaviridae	Unfiltered	first_mismatch	Gremmeniella_abietina_mitochondrial_RNA_virus_S2	Gremmeniella_abietina	0.0749	0.3019	1e-05	0.3019
Narnaviridae	Unfiltered	first_mismatch	Cryphonectria_cubensis_mitovirus_1a	Cryphonectria_cubensis	0.07116	0.2316	1e-05	0.2317
Narnaviridae	Unfiltered	first_mismatch	Helicobasidium_mompa_mitovirus_1_18	Helicobasidium_mompa	0.15053	0.108	1e-05	0.108
Narnaviridae	Unfiltered	first_mismatch	Gremmeniella_mitovirus_S1	Gremmeniella_abietina	0.0755	0.3009	1e-05	0.3009
Narnaviridae	Unfiltered	first_mismatch	Ophiostoma_mitovirus_3a	Ophiostoma_novo-ulmi	0.00026	0.7017	0	0.7017
Narnaviridae	Unfiltered	first_mismatch	Cryphonectria_cubensis_mitovirus_2c	Cryphonectria_cubensis	0.08242	0.3202	1e-05	0.3202
Narnaviridae	Unfiltered	first_mismatch	Grapevine_associated_narnavirus_1	Vitis_vinifera	0.2305	0.0493	2e-05	0.0493
Narnaviridae	Unfiltered	first_mismatch	Ophiostoma_mitovirus_3b	Ophiostoma_novo-ulmi	-0.00362	0.6913	0	0.6913
Narnaviridae	Unfiltered	first_mismatch	Thielaviopsis_basicola_mitovirus	Thielaviopsis_basicola	0.05194	0.4907	0	0.4907
Narnaviridae	Unfiltered	first_mismatch	Ophiostoma_mitovirus_5	Ophiostoma_novo-ulmi	0.03484	0.5267	0	0.5267
Narnaviridae	Unfiltered	first_mismatch	Sclerotinia_homoeocarpa_mitovirus	Sclerotinia_homoeocarpa	0.02651	0.5361	0	0.5361
Narnaviridae	Unfiltered	first_mismatch	Ophiostoma_mitovirus_1a	Ophiostoma_novo-ulmi	0.06256	0.4677	1e-05	0.4677
Narnaviridae	Unfiltered	first_mismatch	_GLOBAL_	_GLOBAL_	2.39201	0.3271	NA	NA
Narnaviridae	Unfiltered	first_mismatch	Cryphonectria_parasitica_mitovirus_1_NB631	Cryphonectria_parasitica	0.04721	0.4682	0	0.4682
Narnaviridae	Unfiltered	first_mismatch	Saccharomyces_23S_RNA_narnavirus	Saccharomyces_cerevisiae	0.89638	0.0836	8e-05	0.0836
Narnaviridae	Unfiltered	first_mismatch	Cryphonectria_cubensis_mitovirus_2b	Cryphonectria_cubensis	0.0853	0.3291	1e-05	0.3291
Narnaviridae	Unfiltered	first_mismatch	Botrytis_cinerea_mitovirus_1_S	Botrytis_cinerea	0.05382	0.3568	0	0.3568
Narnaviridae	Unfiltered	first_mismatch	Cryphonectria_cubensis_mitovirus_1c	Cryphonectria_cubensis	0.07116	0.231	1e-05	0.2311
Narnaviridae	Unfiltered	first_mismatch	Tuber_aestivum_mitovirus	Tuber_aestivum	0.04394	0.5529	0	0.5528
Narnaviridae	Unfiltered	first_mismatch	Cryphonectria_cubensis_mitovirus_1b	Cryphonectria_cubensis	0.07116	0.2201	1e-05	0.2201
Narnaviridae	Unfiltered	first_mismatch	Botrytis_cinerea_mitovirus_1	Botrytis_cinerea	0.05362	0.3489	0	0.3489
Narnaviridae	Unfiltered	first_mismatch	Saccharomyces_20S_RNA_narnavirus	Saccharomyces_cerevisiae	0.92534	0.0849	8e-05	0.0849
Narnaviridae	Unfiltered	first_mismatch	Cryphonectria_cubensis_mitovirus_2a	Cryphonectria_cubensis	0.08236	0.3222	1e-05	0.3222
Narnaviridae	Unfiltered	first_mismatch	Ophiostoma_mitovirus_4	Ophiostoma_novo-ulmi	0.03768	0.5315	0	0.5315
Narnaviridae	Unfiltered	first_mismatch	Ophiostoma_mitovirus_1b	Ophiostoma_novo-ulmi	0.05296	0.4471	0	0.4471
Narnaviridae	Unfiltered	first_mismatch	Ophiostoma_mitovirus_6	Ophiostoma_novo-ulmi	0.01785	0.5967	0	0.5967
Narnaviridae	Unfiltered	patristic	Cryphonectria_parasitica_mitovirus_1_NB631	Cryphonectria_parasitica	2487.76	0.1647	0.00368	0.1631
Narnaviridae	Unfiltered	patristic	Gremmeniella_mitovirus_S1	Gremmeniella_abietina	901.906	0.3994	0.00133	0.3952
Narnaviridae	Unfiltered	patristic	Cryphonectria_cubensis_mitovirus_2c	Cryphonectria_cubensis	2791.58	0.1405	0.00413	0.1404
Narnaviridae	Unfiltered	patristic	_GLOBAL_	_GLOBAL_	41160.8	0.2084	NA	NA
Narnaviridae	Unfiltered	patristic	Cryphonectria_cubensis_mitovirus_1b	Cryphonectria_cubensis	1609.81	0.1631	0.00238	0.1618
Narnaviridae	Unfiltered	patristic	Ophiostoma_mitovirus_3a	Ophiostoma_novo-ulmi	277.711	0.5963	0.00041	0.5948
Narnaviridae	Unfiltered	patristic	Cryphonectria_cubensis_mitovirus_1c	Cryphonectria_cubensis	1609.81	0.1713	0.00238	0.1695
Narnaviridae	Unfiltered	patristic	Ophiostoma_mitovirus_5	Ophiostoma_novo-ulmi	306.71	0.6066	0.00045	0.6051
Narnaviridae	Unfiltered	patristic	Grapevine_associated_narnavirus_1	Vitis_vinifera	1266.53	0.2511	0.00187	0.2485
Narnaviridae	Unfiltered	patristic	Ophiostoma_mitovirus_3b	Ophiostoma_novo-ulmi	156.382	0.6104	0.00023	0.6097
Narnaviridae	Unfiltered	patristic	Helicobasidium_mompa_mitovirus_1_18	Helicobasidium_mompa	2168.29	0.1259	0.00321	0.1241
Narnaviridae	Unfiltered	patristic	Ophiostoma_mitovirus_1a	Ophiostoma_novo-ulmi	1262.52	0.4038	0.00187	0.3991
Narnaviridae	Unfiltered	patristic	Sclerotinia_homoeocarpa_mitovirus	Sclerotinia_homoeocarpa	607.086	0.4812	0.0009	0.4769
Narnaviridae	Unfiltered	patristic	Ophiostoma_mitovirus_4	Ophiostoma_novo-ulmi	378.556	0.5987	0.00056	0.5973
Narnaviridae	Unfiltered	patristic	Cryphonectria_cubensis_mitovirus_1a	Cryphonectria_cubensis	1609.81	0.1736	0.00238	0.171
Narnaviridae	Unfiltered	patristic	Botrytis_cinerea_mitovirus_1	Botrytis_cinerea	855.287	0.376	0.00126	0.3714
Narnaviridae	Unfiltered	patristic	Thielaviopsis_basicola_mitovirus	Thielaviopsis_basicola	1569.96	0.3165	0.00232	0.3128
Narnaviridae	Unfiltered	patristic	Gremmeniella_abietina_mitochondrial_RNA_virus_S2	Gremmeniella_abietina	892.038	0.4109	0.00132	0.4068
Narnaviridae	Unfiltered	patristic	Saccharomyces_20S_RNA_narnavirus	Saccharomyces_cerevisiae	15101	0.0787	0.02232	0.0794
Narnaviridae	Unfiltered	patristic	Saccharomyces_23S_RNA_narnavirus	Saccharomyces_cerevisiae	14609.6	0.0784	0.0216	0.0793
Narnaviridae	Unfiltered	patristic	Botrytis_cinerea_mitovirus_1_S	Botrytis_cinerea	858.996	0.3755	0.00127	0.3721
Narnaviridae	Unfiltered	patristic	Ophiostoma_mitovirus_6	Ophiostoma_novo-ulmi	-14.0612	0.7102	-2e-05	0.7104
Narnaviridae	Unfiltered	patristic	Cryphonectria_cubensis_mitovirus_2b	Cryphonectria_cubensis	2888.65	0.1419	0.00427	0.1416
Narnaviridae	Unfiltered	patristic	Cryphonectria_cubensis_mitovirus_2a	Cryphonectria_cubensis	2789.66	0.1436	0.00412	0.1428
Narnaviridae	Unfiltered	patristic	Ophiostoma_mitovirus_1b	Ophiostoma_novo-ulmi	1038.68	0.3882	0.00154	0.3842
Narnaviridae	Unfiltered	patristic	Tuber_aestivum_mitovirus	Tuber_aestivum	225.862	0.7284	0.00033	0.7274
Narnaviridae	Unfiltered	quasi_patristic	Cryphonectria_cubensis_mitovirus_1a	Cryphonectria_cubensis	1.17767	0.237	0.0001	0.2367
Narnaviridae	Unfiltered	quasi_patristic	Ophiostoma_mitovirus_6	Ophiostoma_novo-ulmi	-0.07988	0.7496	-1e-05	0.7496
Narnaviridae	Unfiltered	quasi_patristic	Ophiostoma_mitovirus_1b	Ophiostoma_novo-ulmi	0.97816	0.3993	8e-05	0.3988
Narnaviridae	Unfiltered	quasi_patristic	Tuber_aestivum_mitovirus	Tuber_aestivum	0.40283	0.6695	3e-05	0.6693
Narnaviridae	Unfiltered	quasi_patristic	Ophiostoma_mitovirus_3b	Ophiostoma_novo-ulmi	0.248	0.5827	2e-05	0.5826
Narnaviridae	Unfiltered	quasi_patristic	Cryphonectria_parasitica_mitovirus_1_NB631	Cryphonectria_parasitica	2.16582	0.1737	0.00018	0.1737
Narnaviridae	Unfiltered	quasi_patristic	Sclerotinia_homoeocarpa_mitovirus	Sclerotinia_homoeocarpa	0.66919	0.4549	6e-05	0.4549
Narnaviridae	Unfiltered	quasi_patristic	Botrytis_cinerea_mitovirus_1_S	Botrytis_cinerea	0.91794	0.3412	8e-05	0.3411
Narnaviridae	Unfiltered	quasi_patristic	Ophiostoma_mitovirus_3a	Ophiostoma_novo-ulmi	0.35528	0.5673	3e-05	0.5671
Narnaviridae	Unfiltered	quasi_patristic	Cryphonectria_cubensis_mitovirus_1c	Cryphonectria_cubensis	1.17767	0.2332	0.0001	0.233
Narnaviridae	Unfiltered	quasi_patristic	Saccharomyces_20S_RNA_narnavirus	Saccharomyces_cerevisiae	17.4805	0.0556	0.00147	0.0555
Narnaviridae	Unfiltered	quasi_patristic	Cryphonectria_cubensis_mitovirus_2c	Cryphonectria_cubensis	2.39703	0.1509	0.0002	0.1507
Narnaviridae	Unfiltered	quasi_patristic	_GLOBAL_	_GLOBAL_	42.146	0.1054	NA	NA
Narnaviridae	Unfiltered	quasi_patristic	Botrytis_cinerea_mitovirus_1	Botrytis_cinerea	0.91406	0.3404	8e-05	0.3398
Narnaviridae	Unfiltered	quasi_patristic	Saccharomyces_23S_RNA_narnavirus	Saccharomyces_cerevisiae	16.9196	0.0507	0.00142	0.0507
Narnaviridae	Unfiltered	quasi_patristic	Ophiostoma_mitovirus_5	Ophiostoma_novo-ulmi	0.18849	0.6456	2e-05	0.6456
Narnaviridae	Unfiltered	quasi_patristic	Cryphonectria_cubensis_mitovirus_2b	Cryphonectria_cubensis	2.47998	0.1515	0.00021	0.1515
Narnaviridae	Unfiltered	quasi_patristic	Cryphonectria_cubensis_mitovirus_2a	Cryphonectria_cubensis	2.39541	0.1528	0.0002	0.1528
Narnaviridae	Unfiltered	quasi_patristic	Ophiostoma_mitovirus_4	Ophiostoma_novo-ulmi	0.24518	0.6381	2e-05	0.6381
Narnaviridae	Unfiltered	quasi_patristic	Grapevine_associated_narnavirus_1	Vitis_vinifera	1.78738	0.1279	0.00015	0.1279
Narnaviridae	Unfiltered	quasi_patristic	Thielaviopsis_basicola_mitovirus	Thielaviopsis_basicola	0.95848	0.4499	8e-05	0.4498
Narnaviridae	Unfiltered	quasi_patristic	Cryphonectria_cubensis_mitovirus_1b	Cryphonectria_cubensis	1.17767	0.2261	0.0001	0.2255
Narnaviridae	Unfiltered	quasi_patristic	Ophiostoma_mitovirus_1a	Ophiostoma_novo-ulmi	1.18823	0.4167	0.0001	0.4161
Narnaviridae	Unfiltered	quasi_patristic	Gremmeniella_mitovirus_S1	Gremmeniella_abietina	0.81095	0.4099	7e-05	0.4098
Narnaviridae	Unfiltered	quasi_patristic	Gremmeniella_abietina_mitochondrial_RNA_virus_S2	Gremmeniella_abietina	0.80142	0.4173	7e-05	0.4171
Narnaviridae	Unfiltered	quasi_patristic	Helicobasidium_mompa_mitovirus_1_18	Helicobasidium_mompa	2.64852	0.0958	0.00022	0.0957
Narnaviridae	Unfiltered	theory	Cryphonectria_parasitica_mitovirus_1_NB631	Cryphonectria_parasitica	1.48191	0.1574	0.00012	0.1571
Narnaviridae	Unfiltered	theory	Ophiostoma_mitovirus_3b	Ophiostoma_novo-ulmi	-0.07142	0.722	-1e-05	0.722
Narnaviridae	Unfiltered	theory	Ophiostoma_mitovirus_3a	Ophiostoma_novo-ulmi	0.08215	0.6814	1e-05	0.6814
Narnaviridae	Unfiltered	theory	Gremmeniella_mitovirus_S1	Gremmeniella_abietina	0.79707	0.3125	7e-05	0.312
Narnaviridae	Unfiltered	theory	Saccharomyces_20S_RNA_narnavirus	Saccharomyces_cerevisiae	12.7591	0.0086	0.00107	0.0086
Narnaviridae	Unfiltered	theory	Ophiostoma_mitovirus_1a	Ophiostoma_novo-ulmi	0.98	0.3715	8e-05	0.3714
Narnaviridae	Unfiltered	theory	Helicobasidium_mompa_mitovirus_1_18	Helicobasidium_mompa	1.28717	0.0957	0.00011	0.0954
Narnaviridae	Unfiltered	theory	Cryphonectria_cubensis_mitovirus_2b	Cryphonectria_cubensis	1.77965	0.1188	0.00015	0.1186
Narnaviridae	Unfiltered	theory	Sclerotinia_homoeocarpa_mitovirus	Sclerotinia_homoeocarpa	0.65597	0.3715	6e-05	0.3709
Narnaviridae	Unfiltered	theory	Cryphonectria_cubensis_mitovirus_1c	Cryphonectria_cubensis	0.91474	0.174	8e-05	0.1736
Narnaviridae	Unfiltered	theory	Botrytis_cinerea_mitovirus_1_S	Botrytis_cinerea	0.96182	0.2052	8e-05	0.2049
Narnaviridae	Unfiltered	theory	Gremmeniella_abietina_mitochondrial_RNA_virus_S2	Gremmeniella_abietina	0.78889	0.3174	7e-05	0.3167
Narnaviridae	Unfiltered	theory	Grapevine_associated_narnavirus_1	Vitis_vinifera	0.2186	0.5653	2e-05	0.5652
Narnaviridae	Unfiltered	theory	Cryphonectria_cubensis_mitovirus_2c	Cryphonectria_cubensis	1.7219	0.1172	0.00014	0.1169
Narnaviridae	Unfiltered	theory	Ophiostoma_mitovirus_6	Ophiostoma_novo-ulmi	-0.16999	0.8208	-1e-05	0.8208
Narnaviridae	Unfiltered	theory	Cryphonectria_cubensis_mitovirus_1b	Cryphonectria_cubensis	0.91474	0.1656	8e-05	0.1655
Narnaviridae	Unfiltered	theory	Thielaviopsis_basicola_mitovirus	Thielaviopsis_basicola	0.35792	0.5991	3e-05	0.5988
Narnaviridae	Unfiltered	theory	Ophiostoma_mitovirus_5	Ophiostoma_novo-ulmi	-0.063	0.749	-1e-05	0.749
Narnaviridae	Unfiltered	theory	Tuber_aestivum_mitovirus	Tuber_aestivum	0.73845	0.4597	6e-05	0.4593
Narnaviridae	Unfiltered	theory	Saccharomyces_23S_RNA_narnavirus	Saccharomyces_cerevisiae	12.3481	0.0088	0.00104	0.0088
Narnaviridae	Unfiltered	theory	Botrytis_cinerea_mitovirus_1	Botrytis_cinerea	0.95813	0.2033	8e-05	0.2029
Narnaviridae	Unfiltered	theory	Ophiostoma_mitovirus_1b	Ophiostoma_novo-ulmi	0.81639	0.3283	7e-05	0.328
Narnaviridae	Unfiltered	theory	Cryphonectria_cubensis_mitovirus_2a	Cryphonectria_cubensis	1.72077	0.1161	0.00014	0.1158
Narnaviridae	Unfiltered	theory	Ophiostoma_mitovirus_4	Ophiostoma_novo-ulmi	-0.02512	0.7379	0	0.7379
Narnaviridae	Unfiltered	theory	_GLOBAL_	_GLOBAL_	29.8475	0.0092	NA	NA
Narnaviridae	Unfiltered	theory	Cryphonectria_cubensis_mitovirus_1a	Cryphonectria_cubensis	0.91474	0.1737	8e-05	0.1732
Partitiviridae	Gblocks	first_mismatch	White_clover_cryptic_virus_1	Trifolium_repens	-2.20509	0.9897	-2e-05	0.9897
Partitiviridae	Gblocks	first_mismatch	Heterobasidion_RNA_virus_1	Heterobasidion_araucariae	3.18473	0.0109	3e-05	0.0109
Partitiviridae	Gblocks	first_mismatch	Fusarium_poae_virus_1	Fusarium_poae	0.78304	0.2646	1e-05	0.2646
Partitiviridae	Gblocks	first_mismatch	Heterobasidion_parviporum_partitivirus_Fr_110B	Heterobasidion_parviporum	2.7867	0.0108	2e-05	0.0108
Partitiviridae	Gblocks	first_mismatch	Nectria_radicicola_virus_L1	Nectria_radicicola	-2.78054	0.9912	-2e-05	0.9912
Partitiviridae	Gblocks	first_mismatch	Raphanus_sativus_cryptic_virus_1	Raphanus_sativus	-1.64112	0.9851	-1e-05	0.9851
Partitiviridae	Gblocks	first_mismatch	Vicia_cryptic_virus	Vicia_faba	-2.2334	0.9879	-2e-05	0.988
Partitiviridae	Gblocks	first_mismatch	Carrot_cryptic_virus	Daucus_carota	-2.15894	0.9875	-2e-05	0.9876
Partitiviridae	Gblocks	first_mismatch	Helicobasidium_mompa_partitivirus_V13	Helicobasidium_mompa	1.6443	0.0413	1e-05	0.0413
Partitiviridae	Gblocks	first_mismatch	Raphanus_sativus_cryptic_virus_3	Raphanus_sativus	5.15047	0.0002	4e-05	0.0002
Partitiviridae	Gblocks	first_mismatch	Heterobasidion_RNA_virus_1	Heterobasidion_abietinum	3.22574	0.011	3e-05	0.011
Partitiviridae	Gblocks	first_mismatch	Heterobasidion_RNA_virus_5	Heterobasidion_parviporum	2.89053	0.0113	3e-05	0.0113
Partitiviridae	Gblocks	first_mismatch	Pepper_cryptic_virus_1	Capsicum_annuum	5.41728	0.0002	5e-05	0.0002
Partitiviridae	Gblocks	first_mismatch	Rose_cryptic_virus_1	Rosa_sp.	6.71847	0.0001	6e-05	0.0001
Partitiviridae	Gblocks	first_mismatch	Ophiostoma_quercus_partitivirus	Ophiostoma_quercus	0.22015	0.3098	0	0.3098
Partitiviridae	Gblocks	first_mismatch	Aspergillus_ochraceous_virus	Aspergillus_ochraceoroseus	1.12174	0.2012	1e-05	0.2011
Partitiviridae	Gblocks	first_mismatch	Cryptosporidium_parvum_virus_1	Cryptosporidium_parvum	1.73653	0.2011	2e-05	0.201
Partitiviridae	Gblocks	first_mismatch	Beet_cryptic_virus_1	Beta_vulgaris	-2.10879	0.988	-2e-05	0.988
Partitiviridae	Gblocks	first_mismatch	Ceratocystis_polonica_partitivirus	Ceratocystis_polonica	0.78594	0.1804	1e-05	0.1803
Partitiviridae	Gblocks	first_mismatch	Pittosporum_cryptic_virus_1	Pittosporum_tobira	5.23609	0.0002	5e-05	0.0002
Partitiviridae	Gblocks	first_mismatch	Sclerotinia_sclerotiorum_partitivirus_S	Sclerotinia_sclerotiorum	0.27673	0.3613	0	0.3613
Partitiviridae	Gblocks	first_mismatch	Heterobasidion_RNA_virus_1	Heterobasidion_parviporum	3.39473	0.0086	3e-05	0.0086
Partitiviridae	Gblocks	first_mismatch	Ceratocystis_resinifera_virus_1	Ceratocystis_resinifera	0.79252	0.1792	1e-05	0.1792
Partitiviridae	Gblocks	first_mismatch	Flammulina_velutipes_isometric_virus	Flammulina_velutipes	1.24636	0.0431	1e-05	0.0431
Partitiviridae	Gblocks	first_mismatch	Aspergillus_ochraceous_virus	Aspergillus_ochraceus	1.12174	0.199	1e-05	0.1989
Partitiviridae	Gblocks	first_mismatch	Botryotinia_fuckeliana_partitivirus_1	Botryotinia_fuckeliana	1.26984	0.1933	1e-05	0.1931
Partitiviridae	Gblocks	first_mismatch	Ophiostoma_partitivirus_1	Ophiostoma_himal-ulmi	1.36034	0.1882	1e-05	0.1882
Partitiviridae	Gblocks	first_mismatch	Beet_cryptic_virus_3	Beta_vulgaris	5.26061	0.0001	5e-05	0.0001
Partitiviridae	Gblocks	first_mismatch	Gremmeniella_abietina_RNA_virus_MS1	Gremmeniella_abietina	1.32576	0.1783	1e-05	0.1782
Partitiviridae	Gblocks	first_mismatch	Heterobasidion_RNA_virus_1	Heterobasidion_annosum	3.23353	0.012	3e-05	0.012
Partitiviridae	Gblocks	first_mismatch	Black_raspberry_cryptic_virus	black_raspberry	4.75206	0.0004	4e-05	0.0004
Partitiviridae	Gblocks	first_mismatch	Helicobasidium_mompa_partitivirus_V1_2	Helicobasidium_mompa	1.32434	0.0524	1e-05	0.0521
Partitiviridae	Gblocks	first_mismatch	Rhizoctonia_solani_virus_717	Thanatephorus_cucumeris	2.02376	0.057	2e-05	0.057
Partitiviridae	Gblocks	first_mismatch	Raphanus_sativus_cryptic_virus_2	Raphanus_sativus	7.36951	0.0001	6e-05	0.0001
Partitiviridae	Gblocks	first_mismatch	Heterobasidion_annosum_P_type_partitivirus	Heterobasidion_annosum	1.77019	0.025	2e-05	0.025
Partitiviridae	Gblocks	first_mismatch	Grapevine_associated_Partitivirus_2	Vitis_vinifera	-0.81325	0.8085	-1e-05	0.8085
Partitiviridae	Gblocks	first_mismatch	Rosellinia_necatrix_partitivirus_1_W8	Rosellinia_necatrix	0.91251	0.2586	1e-05	0.2584
Partitiviridae	Gblocks	first_mismatch	Grapevine_associated_partitivirus_1	Vitis_vinifera	-2.90508	0.9943	-3e-05	0.9943
Partitiviridae	Gblocks	first_mismatch	Flammulina_velutipes_browning_virus	Flammulina_velutipes	1.99144	0.0263	2e-05	0.0263
Partitiviridae	Gblocks	first_mismatch	Heterobasidion_annosum_virus	Heterobasidion_parviporum	3.17321	0.0088	3e-05	0.0088
Partitiviridae	Gblocks	first_mismatch	Heterobasidion_RNA_virus_1	Heterobasidion_insulare	3.18473	0.013	3e-05	0.013
Partitiviridae	Gblocks	first_mismatch	_GLOBAL_	_GLOBAL_	59.9265	0.0004	NA	NA
Partitiviridae	Gblocks	first_mismatch	Helicobasidium_mompa_partitivirus_V1_1	Helicobasidium_mompa	1.83858	0.0786	2e-05	0.0785
Partitiviridae	Gblocks	first_mismatch	Beet_cryptic_virus_2	Beta_vulgaris	5.17278	0.0001	4e-05	0.0001
Partitiviridae	Gblocks	first_mismatch	Heterobasidion_RNA_virus_4	Heterobasidion_parviporum	2.7867	0.0105	2e-05	0.0105
Partitiviridae	Gblocks	first_mismatch	Pinus_sylvestris_partitivirus_NL_2005	Pinus_sylvestris	3.317	0.0021	3e-05	0.0021
Partitiviridae	Gblocks	first_mismatch	Penicillium_stoloniferum_virus_F	Penicillium_brevicompactum	0.26102	0.4469	0	0.4468
Partitiviridae	Gblocks	first_mismatch	Discula_destructiva_virus_2	Discula_destructiva	1.39989	0.1684	1e-05	0.1682
Partitiviridae	Gblocks	first_mismatch	Helicobasidium_purpureum_partitivirus	Helicobasidium_purpureum	1.78632	0.0466	2e-05	0.0466
Partitiviridae	Gblocks	first_mismatch	Primula_malacoides_virus_China_Mar2007	Primula_malacoides	-2.73844	0.993	-2e-05	0.9931
Partitiviridae	Gblocks	first_mismatch	Vicia_faba_partitivirus_1	Vicia_faba	-1.88234	0.9943	-2e-05	0.9943
Partitiviridae	Gblocks	first_mismatch	Pleurotus_ostreatus_virus_1	Pleurotus_ostreatus	1.83159	0.0589	2e-05	0.0589
Partitiviridae	Gblocks	first_mismatch	Discula_destructiva_virus_1	Discula_destructiva	1.43497	0.1694	1e-05	0.1694
Partitiviridae	Gblocks	first_mismatch	Heterobasidion_RNA_virus_2	Heterobasidion_parviporum	1.9308	0.0249	2e-05	0.0249
Partitiviridae	Gblocks	first_mismatch	Radish_partitivirus_JC_2004	Raphanus_sativus	-1.66168	0.9856	-1e-05	0.9856
Partitiviridae	Gblocks	first_mismatch	Atkinsonella_hypoxylon_virus	Atkinsonella_hypoxylon	0.76703	0.1845	1e-05	0.1843
Partitiviridae	Gblocks	first_mismatch	Mycovirus_FusoV	Fusarium_solani	1.65726	0.178	1e-05	0.1779
Partitiviridae	Gblocks	first_mismatch	Gremmeniella_abietina_RNA_virus_MS2	Gremmeniella_abietina	1.32258	0.1767	1e-05	0.1764
Partitiviridae	Gblocks	first_mismatch	Rosa_multiflora_cryptic_virus	Rosa_multiflora	6.71409	0.0001	6e-05	0.0001
Partitiviridae	Gblocks	first_mismatch	Heterobasidion_RNA_Virus_3	Heterobasidion_sp._Cui1	2.61641	0.018	2e-05	0.018
Partitiviridae	Gblocks	first_mismatch	Fragaria_chiloensis_cryptic_virus	Fragaria_chiloensis	6.8455	0.0001	6e-05	0.0001
Partitiviridae	Gblocks	first_mismatch	Penicillium_stoloniferum_virus_S	Penicillium_brevicompactum	0.92117	0.2184	1e-05	0.2183
Partitiviridae	Gblocks	patristic	Grapevine_associated_Partitivirus_2	Vitis_vinifera	-21756.8	0.9269	-0.00047	0.9296
Partitiviridae	Gblocks	patristic	Gremmeniella_abietina_RNA_virus_MS2	Gremmeniella_abietina	29554.2	0.0716	0.00064	0.0701
Partitiviridae	Gblocks	patristic	Helicobasidium_purpureum_partitivirus	Helicobasidium_purpureum	19708.1	0.0854	0.00043	0.0824
Partitiviridae	Gblocks	patristic	Ophiostoma_partitivirus_1	Ophiostoma_himal-ulmi	33448.1	0.0583	0.00073	0.056
Partitiviridae	Gblocks	patristic	Aspergillus_ochraceous_virus	Aspergillus_ochraceus	28875.3	0.0618	0.00063	0.06
Partitiviridae	Gblocks	patristic	White_clover_cryptic_virus_1	Trifolium_repens	-19494.2	0.9528	-0.00042	0.9544
Partitiviridae	Gblocks	patristic	Fragaria_chiloensis_cryptic_virus	Fragaria_chiloensis	96114.6	0.0001	0.00209	0.0001
Partitiviridae	Gblocks	patristic	Mycovirus_FusoV	Fusarium_solani	40206.1	0.056	0.00087	0.0533
Partitiviridae	Gblocks	patristic	Helicobasidium_mompa_partitivirus_V13	Helicobasidium_mompa	17829.3	0.0786	0.00039	0.0767
Partitiviridae	Gblocks	patristic	Heterobasidion_RNA_Virus_3	Heterobasidion_sp._Cui1	37044.6	0.0169	0.00081	0.0165
Partitiviridae	Gblocks	patristic	Sclerotinia_sclerotiorum_partitivirus_S	Sclerotinia_sclerotiorum	-991.993	0.6318	-2e-05	0.6322
Partitiviridae	Gblocks	patristic	Nectria_radicicola_virus_L1	Nectria_radicicola	-30712.9	0.9817	-0.00067	0.9828
Partitiviridae	Gblocks	patristic	Botryotinia_fuckeliana_partitivirus_1	Botryotinia_fuckeliana	29306.8	0.0726	0.00064	0.0699
Partitiviridae	Gblocks	patristic	Discula_destructiva_virus_1	Discula_destructiva	36931	0.0469	0.0008	0.0447
Partitiviridae	Gblocks	patristic	Heterobasidion_RNA_virus_2	Heterobasidion_parviporum	26275.2	0.0282	0.00057	0.0274
Partitiviridae	Gblocks	patristic	Flammulina_velutipes_isometric_virus	Flammulina_velutipes	15415	0.0611	0.00034	0.0598
Partitiviridae	Gblocks	patristic	Discula_destructiva_virus_2	Discula_destructiva	36193.8	0.0456	0.00079	0.0446
Partitiviridae	Gblocks	patristic	Cryptosporidium_parvum_virus_1	Cryptosporidium_parvum	1961.01	0.6868	4e-05	0.6861
Partitiviridae	Gblocks	patristic	Heterobasidion_annosum_P_type_partitivirus	Heterobasidion_annosum	24479.7	0.0274	0.00053	0.0257
Partitiviridae	Gblocks	patristic	Ceratocystis_polonica_partitivirus	Ceratocystis_polonica	7294.43	0.2722	0.00016	0.2685
Partitiviridae	Gblocks	patristic	Heterobasidion_annosum_virus	Heterobasidion_parviporum	47268.8	0.0059	0.00103	0.0055
Partitiviridae	Gblocks	patristic	Pinus_sylvestris_partitivirus_NL_2005	Pinus_sylvestris	26191.1	0.0302	0.00057	0.0283
Partitiviridae	Gblocks	patristic	Pleurotus_ostreatus_virus_1	Pleurotus_ostreatus	21782.2	0.0887	0.00047	0.0857
Partitiviridae	Gblocks	patristic	Beet_cryptic_virus_3	Beta_vulgaris	53004.1	0.0037	0.00115	0.0031
Partitiviridae	Gblocks	patristic	Ceratocystis_resinifera_virus_1	Ceratocystis_resinifera	7352.16	0.2724	0.00016	0.2702
Partitiviridae	Gblocks	patristic	Heterobasidion_RNA_virus_1	Heterobasidion_parviporum	50627.1	0.006	0.0011	0.0053
Partitiviridae	Gblocks	patristic	Heterobasidion_RNA_virus_1	Heterobasidion_abietinum	50475	0.0053	0.0011	0.0048
Partitiviridae	Gblocks	patristic	Gremmeniella_abietina_RNA_virus_MS1	Gremmeniella_abietina	29612.6	0.0719	0.00064	0.0696
Partitiviridae	Gblocks	patristic	Flammulina_velutipes_browning_virus	Flammulina_velutipes	25691.9	0.0337	0.00056	0.0324
Partitiviridae	Gblocks	patristic	Rose_cryptic_virus_1	Rosa_sp.	90679	0.0002	0.00197	0.0002
Partitiviridae	Gblocks	patristic	Rosa_multiflora_cryptic_virus	Rosa_multiflora	90617.4	0.0002	0.00197	0.0002
Partitiviridae	Gblocks	patristic	Heterobasidion_RNA_virus_1	Heterobasidion_annosum	50482	0.0058	0.0011	0.0056
Partitiviridae	Gblocks	patristic	Pittosporum_cryptic_virus_1	Pittosporum_tobira	58938.3	0.0013	0.00128	0.0012
Partitiviridae	Gblocks	patristic	Heterobasidion_RNA_virus_4	Heterobasidion_parviporum	41411.3	0.0081	0.0009	0.0076
Partitiviridae	Gblocks	patristic	Carrot_cryptic_virus	Daucus_carota	-20448	0.9599	-0.00044	0.9612
Partitiviridae	Gblocks	patristic	Beet_cryptic_virus_2	Beta_vulgaris	52061.4	0.0034	0.00113	0.0034
Partitiviridae	Gblocks	patristic	Black_raspberry_cryptic_virus	black_raspberry	61584.7	0.0007	0.00134	0.0007
Partitiviridae	Gblocks	patristic	Raphanus_sativus_cryptic_virus_2	Raphanus_sativus	88420.3	0.0007	0.00192	0.0007
Partitiviridae	Gblocks	patristic	Rosellinia_necatrix_partitivirus_1_W8	Rosellinia_necatrix	7052.06	0.3971	0.00015	0.3944
Partitiviridae	Gblocks	patristic	Vicia_faba_partitivirus_1	Vicia_faba	-17302	0.9747	-0.00038	0.9753
Partitiviridae	Gblocks	patristic	Rhizoctonia_solani_virus_717	Thanatephorus_cucumeris	24382.4	0.0846	0.00053	0.0818
Partitiviridae	Gblocks	patristic	Atkinsonella_hypoxylon_virus	Atkinsonella_hypoxylon	6609.02	0.2994	0.00014	0.296
Partitiviridae	Gblocks	patristic	Pepper_cryptic_virus_1	Capsicum_annuum	64044.4	0.0011	0.00139	0.0009
Partitiviridae	Gblocks	patristic	Ophiostoma_quercus_partitivirus	Ophiostoma_quercus	-362.802	0.5745	-1e-05	0.5748
Partitiviridae	Gblocks	patristic	Fusarium_poae_virus_1	Fusarium_poae	5481.26	0.4024	0.00012	0.4
Partitiviridae	Gblocks	patristic	Heterobasidion_RNA_virus_1	Heterobasidion_araucariae	45666.5	0.0085	0.00099	0.0079
Partitiviridae	Gblocks	patristic	Helicobasidium_mompa_partitivirus_V1_1	Helicobasidium_mompa	18200.4	0.1567	0.0004	0.1539
Partitiviridae	Gblocks	patristic	Raphanus_sativus_cryptic_virus_1	Raphanus_sativus	-13737.7	0.9366	-0.0003	0.9383
Partitiviridae	Gblocks	patristic	Penicillium_stoloniferum_virus_F	Penicillium_brevicompactum	13896.8	0.1596	0.0003	0.1559
Partitiviridae	Gblocks	patristic	Beet_cryptic_virus_1	Beta_vulgaris	-15963	0.9328	-0.00035	0.9346
Partitiviridae	Gblocks	patristic	Heterobasidion_parviporum_partitivirus_Fr_110B	Heterobasidion_parviporum	41411.3	0.0082	0.0009	0.008
Partitiviridae	Gblocks	patristic	Penicillium_stoloniferum_virus_S	Penicillium_brevicompactum	24591.5	0.071	0.00054	0.0691
Partitiviridae	Gblocks	patristic	Primula_malacoides_virus_China_Mar2007	Primula_malacoides	-26406.4	0.9718	-0.00057	0.9734
Partitiviridae	Gblocks	patristic	Aspergillus_ochraceous_virus	Aspergillus_ochraceoroseus	28875.3	0.0616	0.00063	0.0599
Partitiviridae	Gblocks	patristic	Radish_partitivirus_JC_2004	Raphanus_sativus	-13891.1	0.9401	-0.0003	0.9419
Partitiviridae	Gblocks	patristic	Vicia_cryptic_virus	Vicia_faba	-19709.6	0.9499	-0.00043	0.9512
Partitiviridae	Gblocks	patristic	Heterobasidion_RNA_virus_1	Heterobasidion_insulare	45666.5	0.0109	0.00099	0.0101
Partitiviridae	Gblocks	patristic	Heterobasidion_RNA_virus_5	Heterobasidion_parviporum	42978.5	0.008	0.00094	0.0078
Partitiviridae	Gblocks	patristic	_GLOBAL_	_GLOBAL_	864078	0.0001	NA	NA
Partitiviridae	Gblocks	patristic	Raphanus_sativus_cryptic_virus_3	Raphanus_sativus	60095	0.0009	0.00131	0.0009
Partitiviridae	Gblocks	patristic	Grapevine_associated_partitivirus_1	Vitis_vinifera	-30272.8	0.9827	-0.00066	0.9839
Partitiviridae	Gblocks	patristic	Helicobasidium_mompa_partitivirus_V1_2	Helicobasidium_mompa	14260.8	0.0976	0.00031	0.095
Partitiviridae	Gblocks	quasi_patristic	Gremmeniella_abietina_RNA_virus_MS1	Gremmeniella_abietina	26.1884	0.0452	0.00023	0.0447
Partitiviridae	Gblocks	quasi_patristic	Black_raspberry_cryptic_virus	black_raspberry	47.0378	0.0004	0.00041	0.0004
Partitiviridae	Gblocks	quasi_patristic	Heterobasidion_RNA_virus_1	Heterobasidion_abietinum	52.2287	0.0001	0.00045	0.0001
Partitiviridae	Gblocks	quasi_patristic	Heterobasidion_RNA_virus_4	Heterobasidion_parviporum	43.073	0.0005	0.00038	0.0005
Partitiviridae	Gblocks	quasi_patristic	Raphanus_sativus_cryptic_virus_3	Raphanus_sativus	48.6793	0.0003	0.00042	0.0003
Partitiviridae	Gblocks	quasi_patristic	Grapevine_associated_Partitivirus_2	Vitis_vinifera	-11.1802	0.862	-0.0001	0.8633
Partitiviridae	Gblocks	quasi_patristic	Fusarium_poae_virus_1	Fusarium_poae	1.71164	0.5308	1e-05	0.5304
Partitiviridae	Gblocks	quasi_patristic	Pepper_cryptic_virus_1	Capsicum_annuum	50.2282	0.0003	0.00044	0.0003
Partitiviridae	Gblocks	quasi_patristic	Beet_cryptic_virus_1	Beta_vulgaris	-18.1292	0.9787	-0.00016	0.9789
Partitiviridae	Gblocks	quasi_patristic	Rosellinia_necatrix_partitivirus_1_W8	Rosellinia_necatrix	2.64647	0.5248	2e-05	0.5243
Partitiviridae	Gblocks	quasi_patristic	White_clover_cryptic_virus_1	Trifolium_repens	-18.8918	0.9791	-0.00016	0.9797
Partitiviridae	Gblocks	quasi_patristic	Vicia_cryptic_virus	Vicia_faba	-19.1452	0.9792	-0.00017	0.9797
Partitiviridae	Gblocks	quasi_patristic	Raphanus_sativus_cryptic_virus_1	Raphanus_sativus	-14.0681	0.9722	-0.00012	0.9726
Partitiviridae	Gblocks	quasi_patristic	Ophiostoma_partitivirus_1	Ophiostoma_himal-ulmi	27.9019	0.0431	0.00024	0.0423
Partitiviridae	Gblocks	quasi_patristic	Carrot_cryptic_virus	Daucus_carota	-18.4027	0.9768	-0.00016	0.9769
Partitiviridae	Gblocks	quasi_patristic	Helicobasidium_purpureum_partitivirus	Helicobasidium_purpureum	23.2143	0.0209	0.0002	0.0205
Partitiviridae	Gblocks	quasi_patristic	Ophiostoma_quercus_partitivirus	Ophiostoma_quercus	-1.3744	0.6807	-1e-05	0.681
Partitiviridae	Gblocks	quasi_patristic	Botryotinia_fuckeliana_partitivirus_1	Botryotinia_fuckeliana	25.8464	0.048	0.00023	0.0473
Partitiviridae	Gblocks	quasi_patristic	Heterobasidion_annosum_virus	Heterobasidion_parviporum	48.9094	0.0002	0.00043	0.0002
Partitiviridae	Gblocks	quasi_patristic	Raphanus_sativus_cryptic_virus_2	Raphanus_sativus	70.294	0.0002	0.00061	0.0002
Partitiviridae	Gblocks	quasi_patristic	Helicobasidium_mompa_partitivirus_V1_2	Helicobasidium_mompa	17.1138	0.0249	0.00015	0.0246
Partitiviridae	Gblocks	quasi_patristic	Heterobasidion_RNA_virus_1	Heterobasidion_parviporum	52.3978	0.0002	0.00046	0.0002
Partitiviridae	Gblocks	quasi_patristic	Fragaria_chiloensis_cryptic_virus	Fragaria_chiloensis	68.9529	0.0001	0.0006	0.0001
Partitiviridae	Gblocks	quasi_patristic	Mycovirus_FusoV	Fusarium_solani	31.7772	0.0482	0.00028	0.0471
Partitiviridae	Gblocks	quasi_patristic	Rhizoctonia_solani_virus_717	Thanatephorus_cucumeris	25.8109	0.0283	0.00022	0.0277
Partitiviridae	Gblocks	quasi_patristic	Penicillium_stoloniferum_virus_S	Penicillium_brevicompactum	21.0657	0.05	0.00018	0.0494
Partitiviridae	Gblocks	quasi_patristic	Nectria_radicicola_virus_L1	Nectria_radicicola	-17.3804	0.9617	-0.00015	0.9624
Partitiviridae	Gblocks	quasi_patristic	Gremmeniella_abietina_RNA_virus_MS2	Gremmeniella_abietina	26.139	0.0472	0.00023	0.0463
Partitiviridae	Gblocks	quasi_patristic	Heterobasidion_RNA_virus_1	Heterobasidion_annosum	52.2365	0.0003	0.00045	0.0003
Partitiviridae	Gblocks	quasi_patristic	Beet_cryptic_virus_2	Beta_vulgaris	47.97	0.0002	0.00042	0.0002
Partitiviridae	Gblocks	quasi_patristic	Beet_cryptic_virus_3	Beta_vulgaris	48.8057	0.0002	0.00042	0.0002
Partitiviridae	Gblocks	quasi_patristic	Aspergillus_ochraceous_virus	Aspergillus_ochraceus	24.479	0.0433	0.00021	0.0426
Partitiviridae	Gblocks	quasi_patristic	Sclerotinia_sclerotiorum_partitivirus_S	Sclerotinia_sclerotiorum	-2.10283	0.7171	-2e-05	0.7179
Partitiviridae	Gblocks	quasi_patristic	Ceratocystis_polonica_partitivirus	Ceratocystis_polonica	3.57053	0.3906	3e-05	0.3898
Partitiviridae	Gblocks	quasi_patristic	Rosa_multiflora_cryptic_virus	Rosa_multiflora	67.604	0.0001	0.00059	0.0001
Partitiviridae	Gblocks	quasi_patristic	Cryptosporidium_parvum_virus_1	Cryptosporidium_parvum	10.8912	0.4197	9e-05	0.4174
Partitiviridae	Gblocks	quasi_patristic	Pinus_sylvestris_partitivirus_NL_2005	Pinus_sylvestris	26.4666	0.0072	0.00023	0.0071
Partitiviridae	Gblocks	quasi_patristic	Heterobasidion_RNA_virus_2	Heterobasidion_parviporum	25.8398	0.0074	0.00023	0.0074
Partitiviridae	Gblocks	quasi_patristic	Discula_destructiva_virus_1	Discula_destructiva	29.4244	0.0378	0.00026	0.037
Partitiviridae	Gblocks	quasi_patristic	Heterobasidion_RNA_virus_1	Heterobasidion_insulare	50.8829	0.0006	0.00044	0.0006
Partitiviridae	Gblocks	quasi_patristic	Atkinsonella_hypoxylon_virus	Atkinsonella_hypoxylon	2.98992	0.4221	3e-05	0.4207
Partitiviridae	Gblocks	quasi_patristic	Pleurotus_ostreatus_virus_1	Pleurotus_ostreatus	22.9845	0.0322	0.0002	0.0316
Partitiviridae	Gblocks	quasi_patristic	Grapevine_associated_partitivirus_1	Vitis_vinifera	-26.7283	0.9925	-0.00023	0.993
Partitiviridae	Gblocks	quasi_patristic	Helicobasidium_mompa_partitivirus_V13	Helicobasidium_mompa	20.9556	0.0181	0.00018	0.018
Partitiviridae	Gblocks	quasi_patristic	Pittosporum_cryptic_virus_1	Pittosporum_tobira	48.3094	0.0004	0.00042	0.0004
Partitiviridae	Gblocks	quasi_patristic	Vicia_faba_partitivirus_1	Vicia_faba	-16.1971	0.9894	-0.00014	0.9896
Partitiviridae	Gblocks	quasi_patristic	Aspergillus_ochraceous_virus	Aspergillus_ochraceoroseus	24.479	0.0449	0.00021	0.0443
Partitiviridae	Gblocks	quasi_patristic	Radish_partitivirus_JC_2004	Raphanus_sativus	-14.238	0.9735	-0.00012	0.9739
Partitiviridae	Gblocks	quasi_patristic	Heterobasidion_parviporum_partitivirus_Fr_110B	Heterobasidion_parviporum	43.073	0.0008	0.00038	0.0008
Partitiviridae	Gblocks	quasi_patristic	Primula_malacoides_virus_China_Mar2007	Primula_malacoides	-24.6279	0.9896	-0.00021	0.9899
Partitiviridae	Gblocks	quasi_patristic	Discula_destructiva_virus_2	Discula_destructiva	28.8655	0.0366	0.00025	0.0362
Partitiviridae	Gblocks	quasi_patristic	Ceratocystis_resinifera_virus_1	Ceratocystis_resinifera	3.59894	0.3896	3e-05	0.389
Partitiviridae	Gblocks	quasi_patristic	Flammulina_velutipes_browning_virus	Flammulina_velutipes	28.2376	0.0049	0.00025	0.0048
Partitiviridae	Gblocks	quasi_patristic	Heterobasidion_annosum_P_type_partitivirus	Heterobasidion_annosum	24.0588	0.0063	0.00021	0.0062
Partitiviridae	Gblocks	quasi_patristic	Heterobasidion_RNA_Virus_3	Heterobasidion_sp._Cui1	41.4966	0.001	0.00036	0.001
Partitiviridae	Gblocks	quasi_patristic	Penicillium_stoloniferum_virus_F	Penicillium_brevicompactum	12.6815	0.1238	0.00011	0.1227
Partitiviridae	Gblocks	quasi_patristic	Heterobasidion_RNA_virus_1	Heterobasidion_araucariae	50.8829	0.0005	0.00044	0.0005
Partitiviridae	Gblocks	quasi_patristic	Heterobasidion_RNA_virus_5	Heterobasidion_parviporum	44.7408	0.0009	0.00039	0.0009
Partitiviridae	Gblocks	quasi_patristic	Rose_cryptic_virus_1	Rosa_sp.	67.6485	0.0001	0.00059	0.0001
Partitiviridae	Gblocks	quasi_patristic	Helicobasidium_mompa_partitivirus_V1_1	Helicobasidium_mompa	20.5507	0.0669	0.00018	0.0664
Partitiviridae	Gblocks	quasi_patristic	Flammulina_velutipes_isometric_virus	Flammulina_velutipes	16.9315	0.0164	0.00015	0.016
Partitiviridae	Gblocks	quasi_patristic	_GLOBAL_	_GLOBAL_	781.003	0.0001	NA	NA
Partitiviridae	Gblocks	theory	Heterobasidion_RNA_virus_1	Heterobasidion_araucariae	23.2596	0.0001	0.0002	0.0001
Partitiviridae	Gblocks	theory	Radish_partitivirus_JC_2004	Raphanus_sativus	-5.31913	0.9756	-5e-05	0.9757
Partitiviridae	Gblocks	theory	Helicobasidium_mompa_partitivirus_V1_1	Helicobasidium_mompa	12.0435	0.0124	0.0001	0.0123
Partitiviridae	Gblocks	theory	Heterobasidion_RNA_virus_1	Heterobasidion_insulare	23.2596	0.0001	0.0002	0.0001
Partitiviridae	Gblocks	theory	Raphanus_sativus_cryptic_virus_1	Raphanus_sativus	-5.25571	0.9746	-5e-05	0.9747
Partitiviridae	Gblocks	theory	Heterobasidion_RNA_virus_2	Heterobasidion_parviporum	12.7816	0.0009	0.00011	0.0009
Partitiviridae	Gblocks	theory	Heterobasidion_RNA_virus_1	Heterobasidion_parviporum	27.2106	0.0001	0.00024	0.0001
Partitiviridae	Gblocks	theory	Vicia_faba_partitivirus_1	Vicia_faba	-5.42033	0.9892	-5e-05	0.9893
Partitiviridae	Gblocks	theory	Fragaria_chiloensis_cryptic_virus	Fragaria_chiloensis	25.0612	0.0001	0.00022	0.0001
Partitiviridae	Gblocks	theory	Penicillium_stoloniferum_virus_S	Penicillium_brevicompactum	11.2727	0.0135	0.0001	0.0132
Partitiviridae	Gblocks	theory	Vicia_cryptic_virus	Vicia_faba	-6.98791	0.9787	-6e-05	0.9789
Partitiviridae	Gblocks	theory	Grapevine_associated_partitivirus_1	Vitis_vinifera	-9.69451	0.9938	-8e-05	0.9938
Partitiviridae	Gblocks	theory	Discula_destructiva_virus_1	Discula_destructiva	14.9457	0.0092	0.00013	0.0091
Partitiviridae	Gblocks	theory	Discula_destructiva_virus_2	Discula_destructiva	14.6866	0.0106	0.00013	0.0104
Partitiviridae	Gblocks	theory	_GLOBAL_	_GLOBAL_	373.009	0.0001	NA	NA
Partitiviridae	Gblocks	theory	Beet_cryptic_virus_3	Beta_vulgaris	16.4805	0.0008	0.00014	0.0008
Partitiviridae	Gblocks	theory	Sclerotinia_sclerotiorum_partitivirus_S	Sclerotinia_sclerotiorum	-2.66353	0.9247	-2e-05	0.925
Partitiviridae	Gblocks	theory	Penicillium_stoloniferum_virus_F	Penicillium_brevicompactum	8.17239	0.0355	7e-05	0.0355
Partitiviridae	Gblocks	theory	Ophiostoma_quercus_partitivirus	Ophiostoma_quercus	-1.89281	0.9074	-2e-05	0.9081
Partitiviridae	Gblocks	theory	Carrot_cryptic_virus	Daucus_carota	-7.09603	0.9817	-6e-05	0.9817
Partitiviridae	Gblocks	theory	Black_raspberry_cryptic_virus	black_raspberry	16.8792	0.0003	0.00015	0.0003
Partitiviridae	Gblocks	theory	Heterobasidion_RNA_virus_1	Heterobasidion_abietinum	26.1498	0.0001	0.00023	0.0001
Partitiviridae	Gblocks	theory	Primula_malacoides_virus_China_Mar2007	Primula_malacoides	-7.99883	0.986	-7e-05	0.9863
Partitiviridae	Gblocks	theory	Gremmeniella_abietina_RNA_virus_MS1	Gremmeniella_abietina	13.9078	0.0117	0.00012	0.0117
Partitiviridae	Gblocks	theory	Botryotinia_fuckeliana_partitivirus_1	Botryotinia_fuckeliana	13.544	0.0154	0.00012	0.0152
Partitiviridae	Gblocks	theory	Grapevine_associated_Partitivirus_2	Vitis_vinifera	-2.16531	0.7757	-2e-05	0.7759
Partitiviridae	Gblocks	theory	Heterobasidion_RNA_virus_1	Heterobasidion_annosum	26.1984	0.0001	0.00023	0.0001
Partitiviridae	Gblocks	theory	White_clover_cryptic_virus_1	Trifolium_repens	-6.89966	0.9794	-6e-05	0.9796
Partitiviridae	Gblocks	theory	Pinus_sylvestris_partitivirus_NL_2005	Pinus_sylvestris	9.92607	0.0078	9e-05	0.0077
Partitiviridae	Gblocks	theory	Helicobasidium_mompa_partitivirus_V1_2	Helicobasidium_mompa	11.2776	0.0005	0.0001	0.0005
Partitiviridae	Gblocks	theory	Nectria_radicicola_virus_L1	Nectria_radicicola	-1.58121	0.8558	-1e-05	0.8559
Partitiviridae	Gblocks	theory	Pleurotus_ostreatus_virus_1	Pleurotus_ostreatus	11.5307	0.0081	0.0001	0.0081
Partitiviridae	Gblocks	theory	Beet_cryptic_virus_2	Beta_vulgaris	16.2059	0.0009	0.00014	0.0009
Partitiviridae	Gblocks	theory	Ceratocystis_resinifera_virus_1	Ceratocystis_resinifera	1.02733	0.4775	1e-05	0.4771
Partitiviridae	Gblocks	theory	Aspergillus_ochraceous_virus	Aspergillus_ochraceoroseus	12.7813	0.0125	0.00011	0.0121
Partitiviridae	Gblocks	theory	Pittosporum_cryptic_virus_1	Pittosporum_tobira	15.8112	0.0011	0.00014	0.0011
Partitiviridae	Gblocks	theory	Heterobasidion_RNA_virus_4	Heterobasidion_parviporum	22.6601	0.0001	0.0002	0.0001
Partitiviridae	Gblocks	theory	Rose_cryptic_virus_1	Rosa_sp.	25.1879	0.0001	0.00022	0.0001
Partitiviridae	Gblocks	theory	Heterobasidion_annosum_P_type_partitivirus	Heterobasidion_annosum	11.7198	0.0006	0.0001	0.0005
Partitiviridae	Gblocks	theory	Aspergillus_ochraceous_virus	Aspergillus_ochraceus	12.7812	0.0132	0.00011	0.013
Partitiviridae	Gblocks	theory	Rhizoctonia_solani_virus_717	Thanatephorus_cucumeris	12.7162	0.0083	0.00011	0.0083
Partitiviridae	Gblocks	theory	Pepper_cryptic_virus_1	Capsicum_annuum	16.4939	0.0009	0.00014	0.0009
Partitiviridae	Gblocks	theory	Beet_cryptic_virus_1	Beta_vulgaris	-7.08412	0.9843	-6e-05	0.9845
Partitiviridae	Gblocks	theory	Ceratocystis_polonica_partitivirus	Ceratocystis_polonica	1.01734	0.4798	1e-05	0.4794
Partitiviridae	Gblocks	theory	Gremmeniella_abietina_RNA_virus_MS2	Gremmeniella_abietina	13.8842	0.0122	0.00012	0.0122
Partitiviridae	Gblocks	theory	Raphanus_sativus_cryptic_virus_3	Raphanus_sativus	17.1857	0.0005	0.00015	0.0005
Partitiviridae	Gblocks	theory	Cryptosporidium_parvum_virus_1	Cryptosporidium_parvum	8.53028	0.2365	7e-05	0.235
Partitiviridae	Gblocks	theory	Heterobasidion_RNA_Virus_3	Heterobasidion_sp._Cui1	19.2365	0.0002	0.00017	0.0002
Partitiviridae	Gblocks	theory	Atkinsonella_hypoxylon_virus	Atkinsonella_hypoxylon	0.37199	0.5622	0	0.5622
Partitiviridae	Gblocks	theory	Flammulina_velutipes_isometric_virus	Flammulina_velutipes	8.77107	0.0026	8e-05	0.0026
Partitiviridae	Gblocks	theory	Heterobasidion_annosum_virus	Heterobasidion_parviporum	25.4154	0.0001	0.00022	0.0001
Partitiviridae	Gblocks	theory	Rosellinia_necatrix_partitivirus_1_W8	Rosellinia_necatrix	-0.10937	0.6645	0	0.6645
Partitiviridae	Gblocks	theory	Mycovirus_FusoV	Fusarium_solani	12.8942	0.0499	0.00011	0.0494
Partitiviridae	Gblocks	theory	Helicobasidium_mompa_partitivirus_V13	Helicobasidium_mompa	13.7593	0.0003	0.00012	0.0003
Partitiviridae	Gblocks	theory	Fusarium_poae_virus_1	Fusarium_poae	-0.5281	0.6875	0	0.6876
Partitiviridae	Gblocks	theory	Heterobasidion_RNA_virus_5	Heterobasidion_parviporum	23.5627	0.0001	0.0002	0.0001
Partitiviridae	Gblocks	theory	Raphanus_sativus_cryptic_virus_2	Raphanus_sativus	25.0434	0.0004	0.00022	0.0004
Partitiviridae	Gblocks	theory	Ophiostoma_partitivirus_1	Ophiostoma_himal-ulmi	14.5213	0.0124	0.00013	0.0122
Partitiviridae	Gblocks	theory	Heterobasidion_parviporum_partitivirus_Fr_110B	Heterobasidion_parviporum	22.6601	0.0001	0.0002	0.0001
Partitiviridae	Gblocks	theory	Flammulina_velutipes_browning_virus	Flammulina_velutipes	14.6536	0.0003	0.00013	0.0003
Partitiviridae	Gblocks	theory	Rosa_multiflora_cryptic_virus	Rosa_multiflora	25.1717	0.0002	0.00022	0.0002
Partitiviridae	Gblocks	theory	Helicobasidium_purpureum_partitivirus	Helicobasidium_purpureum	15.3011	0.0003	0.00013	0.0003
Partitiviridae	Rascal	first_mismatch	Beet_cryptic_virus_3	Beta_vulgaris	9.90022	0.0002	5e-05	0.0002
Partitiviridae	Rascal	first_mismatch	Primula_malacoides_virus_China_Mar2007	Primula_malacoides	-4.99567	0.9991	-3e-05	0.9991
Partitiviridae	Rascal	first_mismatch	Pittosporum_cryptic_virus_1	Pittosporum_tobira	9.46041	0.0002	5e-05	0.0002
Partitiviridae	Rascal	first_mismatch	Carrot_cryptic_virus	Daucus_carota	-2.94015	0.984	-2e-05	0.984
Partitiviridae	Rascal	first_mismatch	Grapevine_associated_partitivirus_1	Vitis_vinifera	-5.60893	0.9988	-3e-05	0.9988
Partitiviridae	Rascal	first_mismatch	Beet_cryptic_virus_1	Beta_vulgaris	-3.01671	0.9853	-2e-05	0.9853
Partitiviridae	Rascal	first_mismatch	Raphanus_sativus_cryptic_virus_1	Raphanus_sativus	-2.33451	0.9908	-1e-05	0.9908
Partitiviridae	Rascal	first_mismatch	Radish_partitivirus_JC_2004	Raphanus_sativus	-2.34776	0.9885	-1e-05	0.9885
Partitiviridae	Rascal	first_mismatch	Gremmeniella_abietina_RNA_virus_MS1	Gremmeniella_abietina	1.69579	0.1847	1e-05	0.1845
Partitiviridae	Rascal	first_mismatch	Ophiostoma_partitivirus_1	Ophiostoma_himal-ulmi	1.87976	0.183	1e-05	0.1829
Partitiviridae	Rascal	first_mismatch	Botryotinia_fuckeliana_partitivirus_1	Botryotinia_fuckeliana	1.80972	0.1819	1e-05	0.1819
Partitiviridae	Rascal	first_mismatch	Heterobasidion_annosum_virus	Heterobasidion_parviporum	3.26727	0.016	2e-05	0.016
Partitiviridae	Rascal	first_mismatch	Ophiostoma_quercus_partitivirus	Ophiostoma_quercus	0.98059	0.1989	1e-05	0.1988
Partitiviridae	Rascal	first_mismatch	Gremmeniella_abietina_RNA_virus_MS2	Gremmeniella_abietina	1.69048	0.1853	1e-05	0.1852
Partitiviridae	Rascal	first_mismatch	Vicia_cryptic_virus	Vicia_faba	-2.98154	0.9826	-2e-05	0.9826
Partitiviridae	Rascal	first_mismatch	Heterobasidion_RNA_virus_1	Heterobasidion_insulare	3.07612	0.0193	2e-05	0.0193
Partitiviridae	Rascal	first_mismatch	Fusarium_poae_virus_1	Fusarium_poae	2.44593	0.1056	1e-05	0.1055
Partitiviridae	Rascal	first_mismatch	Aspergillus_ochraceous_virus	Aspergillus_ochraceoroseus	1.84739	0.1818	1e-05	0.1818
Partitiviridae	Rascal	first_mismatch	Aspergillus_ochraceous_virus	Aspergillus_ochraceus	1.84737	0.178	1e-05	0.1775
Partitiviridae	Rascal	first_mismatch	Discula_destructiva_virus_1	Discula_destructiva	1.99241	0.1692	1e-05	0.1692
Partitiviridae	Rascal	first_mismatch	Discula_destructiva_virus_2	Discula_destructiva	1.98592	0.1664	1e-05	0.1663
Partitiviridae	Rascal	first_mismatch	White_clover_cryptic_virus_1	Trifolium_repens	-2.93102	0.9827	-2e-05	0.9827
Partitiviridae	Rascal	first_mismatch	Helicobasidium_mompa_partitivirus_V1_1	Helicobasidium_mompa	2.83694	0.0675	1e-05	0.0675
Partitiviridae	Rascal	first_mismatch	Mycovirus_FusoV	Fusarium_solani	1.22713	0.2481	1e-05	0.2479
Partitiviridae	Rascal	first_mismatch	Rosellinia_necatrix_partitivirus_1_W8	Rosellinia_necatrix	2.31076	0.0999	1e-05	0.0999
Partitiviridae	Rascal	first_mismatch	Pleurotus_ostreatus_virus_1	Pleurotus_ostreatus	3.12985	0.0524	2e-05	0.0523
Partitiviridae	Rascal	first_mismatch	Rhizoctonia_solani_virus_717	Thanatephorus_cucumeris	2.85884	0.0456	1e-05	0.0455
Partitiviridae	Rascal	first_mismatch	Heterobasidion_RNA_virus_1	Heterobasidion_araucariae	3.07612	0.0175	2e-05	0.0175
Partitiviridae	Rascal	first_mismatch	Atkinsonella_hypoxylon_virus	Atkinsonella_hypoxylon	2.02202	0.0788	1e-05	0.0787
Partitiviridae	Rascal	first_mismatch	Helicobasidium_mompa_partitivirus_V1_2	Helicobasidium_mompa	1.93221	0.0669	1e-05	0.0669
Partitiviridae	Rascal	first_mismatch	Heterobasidion_RNA_virus_2	Heterobasidion_parviporum	2.65033	0.0294	1e-05	0.0294
Partitiviridae	Rascal	first_mismatch	Ceratocystis_resinifera_virus_1	Ceratocystis_resinifera	2.11747	0.0753	1e-05	0.0753
Partitiviridae	Rascal	first_mismatch	Fragaria_chiloensis_cryptic_virus	Fragaria_chiloensis	9.89083	0.0001	5e-05	0.0001
Partitiviridae	Rascal	first_mismatch	Penicillium_stoloniferum_virus_S	Penicillium_brevicompactum	1.76635	0.1815	1e-05	0.1813
Partitiviridae	Rascal	first_mismatch	Heterobasidion_RNA_virus_1	Heterobasidion_annosum	3.11898	0.0183	2e-05	0.0183
Partitiviridae	Rascal	first_mismatch	Pinus_sylvestris_partitivirus_NL_2005	Pinus_sylvestris	7.21504	0.0003	4e-05	0.0003
Partitiviridae	Rascal	first_mismatch	Pepper_cryptic_virus_1	Capsicum_annuum	9.58646	0.0002	5e-05	0.0002
Partitiviridae	Rascal	first_mismatch	Raphanus_sativus_cryptic_virus_2	Raphanus_sativus	9.75269	0.0001	5e-05	0.0001
Partitiviridae	Rascal	first_mismatch	Grapevine_associated_Partitivirus_2	Vitis_vinifera	-1.20363	0.8236	-1e-05	0.8237
Partitiviridae	Rascal	first_mismatch	Helicobasidium_purpureum_partitivirus	Helicobasidium_purpureum	2.31186	0.0762	1e-05	0.0762
Partitiviridae	Rascal	first_mismatch	Heterobasidion_RNA_virus_1	Heterobasidion_abietinum	3.1167	0.0192	2e-05	0.0192
Partitiviridae	Rascal	first_mismatch	Rosa_multiflora_cryptic_virus	Rosa_multiflora	9.89965	0.0001	5e-05	0.0001
Partitiviridae	Rascal	first_mismatch	Heterobasidion_RNA_virus_5	Heterobasidion_parviporum	3.08349	0.0186	2e-05	0.0186
Partitiviridae	Rascal	first_mismatch	Heterobasidion_RNA_virus_4	Heterobasidion_parviporum	2.98631	0.0162	2e-05	0.0162
Partitiviridae	Rascal	first_mismatch	Raphanus_sativus_cryptic_virus_3	Raphanus_sativus	9.33792	0.0002	5e-05	0.0002
Partitiviridae	Rascal	first_mismatch	Flammulina_velutipes_browning_virus	Flammulina_velutipes	1.89566	0.0281	1e-05	0.0281
Partitiviridae	Rascal	first_mismatch	Ceratocystis_polonica_partitivirus	Ceratocystis_polonica	2.09212	0.0767	1e-05	0.0767
Partitiviridae	Rascal	first_mismatch	Sclerotinia_sclerotiorum_partitivirus_S	Sclerotinia_sclerotiorum	0.87022	0.1945	0	0.1944
Partitiviridae	Rascal	first_mismatch	Flammulina_velutipes_isometric_virus	Flammulina_velutipes	1.94425	0.0226	1e-05	0.0226
Partitiviridae	Rascal	first_mismatch	Rose_cryptic_virus_1	Rosa_sp.	9.90555	0.0001	5e-05	0.0001
Partitiviridae	Rascal	first_mismatch	Heterobasidion_annosum_P_type_partitivirus	Heterobasidion_annosum	2.6784	0.0296	1e-05	0.0295
Partitiviridae	Rascal	first_mismatch	_GLOBAL_	_GLOBAL_	86.2707	0.0001	NA	NA
Partitiviridae	Rascal	first_mismatch	Black_raspberry_cryptic_virus	black_raspberry	9.77972	0.0002	5e-05	0.0002
Partitiviridae	Rascal	first_mismatch	Heterobasidion_parviporum_partitivirus_Fr_110B	Heterobasidion_parviporum	2.98769	0.0155	2e-05	0.0155
Partitiviridae	Rascal	first_mismatch	Heterobasidion_RNA_virus_1	Heterobasidion_parviporum	3.29588	0.0129	2e-05	0.0129
Partitiviridae	Rascal	first_mismatch	Beet_cryptic_virus_2	Beta_vulgaris	9.71562	0.0002	5e-05	0.0002
Partitiviridae	Rascal	patristic	Flammulina_velutipes_isometric_virus	Flammulina_velutipes	23874.1	0.0336	0.00056	0.0316
Partitiviridae	Rascal	patristic	Heterobasidion_annosum_virus	Heterobasidion_parviporum	48183.1	0.0114	0.00113	0.0102
Partitiviridae	Rascal	patristic	Ophiostoma_partitivirus_1	Ophiostoma_himal-ulmi	41214.9	0.076	0.00096	0.073
Partitiviridae	Rascal	patristic	Primula_malacoides_virus_China_Mar2007	Primula_malacoides	-53671.5	0.9939	-0.00125	0.9945
Partitiviridae	Rascal	patristic	Pinus_sylvestris_partitivirus_NL_2005	Pinus_sylvestris	61493.6	0.0086	0.00144	0.0079
Partitiviridae	Rascal	patristic	Heterobasidion_RNA_virus_1	Heterobasidion_insulare	44005.9	0.0169	0.00103	0.0153
Partitiviridae	Rascal	patristic	Penicillium_stoloniferum_virus_S	Penicillium_brevicompactum	39875.7	0.0671	0.00093	0.0634
Partitiviridae	Rascal	patristic	Helicobasidium_mompa_partitivirus_V1_1	Helicobasidium_mompa	27906.5	0.1481	0.00065	0.142
Partitiviridae	Rascal	patristic	White_clover_cryptic_virus_1	Trifolium_repens	-27460.4	0.9503	-0.00064	0.9521
Partitiviridae	Rascal	patristic	Raphanus_sativus_cryptic_virus_1	Raphanus_sativus	-22156.8	0.9627	-0.00052	0.9644
Partitiviridae	Rascal	patristic	Fusarium_poae_virus_1	Fusarium_poae	32128.1	0.123	0.00075	0.118
Partitiviridae	Rascal	patristic	Pepper_cryptic_virus_1	Capsicum_annuum	117969	0.0004	0.00276	0.0004
Partitiviridae	Rascal	patristic	Aspergillus_ochraceous_virus	Aspergillus_ochraceoroseus	41422.7	0.0701	0.00097	0.0665
Partitiviridae	Rascal	patristic	Grapevine_associated_partitivirus_1	Vitis_vinifera	-64833.9	0.9959	-0.00152	0.9964
Partitiviridae	Rascal	patristic	Discula_destructiva_virus_2	Discula_destructiva	45883	0.0569	0.00107	0.0547
Partitiviridae	Rascal	patristic	Aspergillus_ochraceous_virus	Aspergillus_ochraceus	41422.7	0.0675	0.00097	0.0634
Partitiviridae	Rascal	patristic	Gremmeniella_abietina_RNA_virus_MS2	Gremmeniella_abietina	34551	0.092	0.00081	0.0883
Partitiviridae	Rascal	patristic	Heterobasidion_parviporum_partitivirus_Fr_110B	Heterobasidion_parviporum	44042.2	0.013	0.00103	0.0121
Partitiviridae	Rascal	patristic	Heterobasidion_RNA_virus_1	Heterobasidion_parviporum	48614.7	0.0104	0.00114	0.0095
Partitiviridae	Rascal	patristic	Ophiostoma_quercus_partitivirus	Ophiostoma_quercus	6550.9	0.3796	0.00015	0.3745
Partitiviridae	Rascal	patristic	Gremmeniella_abietina_RNA_virus_MS1	Gremmeniella_abietina	34640.5	0.089	0.00081	0.0847
Partitiviridae	Rascal	patristic	Helicobasidium_purpureum_partitivirus	Helicobasidium_purpureum	25854.6	0.129	0.0006	0.1224
Partitiviridae	Rascal	patristic	Beet_cryptic_virus_3	Beta_vulgaris	103502	0.0008	0.00242	0.0008
Partitiviridae	Rascal	patristic	Rosellinia_necatrix_partitivirus_1_W8	Rosellinia_necatrix	29673.4	0.1238	0.00069	0.1176
Partitiviridae	Rascal	patristic	Discula_destructiva_virus_1	Discula_destructiva	46007.7	0.0589	0.00108	0.0549
Partitiviridae	Rascal	patristic	Atkinsonella_hypoxylon_virus	Atkinsonella_hypoxylon	27159.2	0.0887	0.00063	0.0842
Partitiviridae	Rascal	patristic	Heterobasidion_RNA_virus_5	Heterobasidion_parviporum	45518.1	0.015	0.00106	0.0139
Partitiviridae	Rascal	patristic	Heterobasidion_RNA_virus_1	Heterobasidion_abietinum	48453.5	0.0117	0.00113	0.0095
Partitiviridae	Rascal	patristic	Rhizoctonia_solani_virus_717	Thanatephorus_cucumeris	32854.9	0.0804	0.00077	0.0763
Partitiviridae	Rascal	patristic	Rose_cryptic_virus_1	Rosa_sp.	136028	0.0001	0.00318	0.0001
Partitiviridae	Rascal	patristic	Mycovirus_FusoV	Fusarium_solani	29510.4	0.1037	0.00069	0.0997
Partitiviridae	Rascal	patristic	Carrot_cryptic_virus	Daucus_carota	-29400.1	0.9578	-0.00069	0.9603
Partitiviridae	Rascal	patristic	Helicobasidium_mompa_partitivirus_V1_2	Helicobasidium_mompa	21192.1	0.1193	0.0005	0.1141
Partitiviridae	Rascal	patristic	Rosa_multiflora_cryptic_virus	Rosa_multiflora	135945	0.0001	0.00318	0.0001
Partitiviridae	Rascal	patristic	Heterobasidion_RNA_virus_4	Heterobasidion_parviporum	44021.6	0.0132	0.00103	0.0123
Partitiviridae	Rascal	patristic	Radish_partitivirus_JC_2004	Raphanus_sativus	-22286.7	0.9593	-0.00052	0.962
Partitiviridae	Rascal	patristic	Black_raspberry_cryptic_virus	black_raspberry	131483	0.0003	0.00307	0.0003
Partitiviridae	Rascal	patristic	Sclerotinia_sclerotiorum_partitivirus_S	Sclerotinia_sclerotiorum	5597.44	0.3809	0.00013	0.3758
Partitiviridae	Rascal	patristic	Ceratocystis_resinifera_virus_1	Ceratocystis_resinifera	28925.4	0.0801	0.00068	0.0753
Partitiviridae	Rascal	patristic	Heterobasidion_annosum_P_type_partitivirus	Heterobasidion_annosum	34528.3	0.0394	0.00081	0.0365
Partitiviridae	Rascal	patristic	Pleurotus_ostreatus_virus_1	Pleurotus_ostreatus	35381.7	0.091	0.00083	0.087
Partitiviridae	Rascal	patristic	Heterobasidion_RNA_virus_1	Heterobasidion_annosum	48455.6	0.0119	0.00113	0.0108
Partitiviridae	Rascal	patristic	Botryotinia_fuckeliana_partitivirus_1	Botryotinia_fuckeliana	37338.2	0.0851	0.00087	0.0805
Partitiviridae	Rascal	patristic	Beet_cryptic_virus_1	Beta_vulgaris	-23399.5	0.9281	-0.00055	0.9308
Partitiviridae	Rascal	patristic	Vicia_cryptic_virus	Vicia_faba	-27938.3	0.947	-0.00065	0.9493
Partitiviridae	Rascal	patristic	Raphanus_sativus_cryptic_virus_3	Raphanus_sativus	113305	0.0003	0.00265	0.0003
Partitiviridae	Rascal	patristic	Flammulina_velutipes_browning_virus	Flammulina_velutipes	24069.9	0.0382	0.00056	0.0364
Partitiviridae	Rascal	patristic	Heterobasidion_RNA_virus_1	Heterobasidion_araucariae	44005.9	0.0152	0.00103	0.0138
Partitiviridae	Rascal	patristic	Raphanus_sativus_cryptic_virus_2	Raphanus_sativus	119327	0.0002	0.00279	0.0002
Partitiviridae	Rascal	patristic	Pittosporum_cryptic_virus_1	Pittosporum_tobira	111041	0.0007	0.0026	0.0006
Partitiviridae	Rascal	patristic	Heterobasidion_RNA_virus_2	Heterobasidion_parviporum	34069.5	0.0407	0.0008	0.0375
Partitiviridae	Rascal	patristic	Beet_cryptic_virus_2	Beta_vulgaris	101537	0.0013	0.00237	0.0011
Partitiviridae	Rascal	patristic	Grapevine_associated_Partitivirus_2	Vitis_vinifera	-25640.3	0.9189	-0.0006	0.9225
Partitiviridae	Rascal	patristic	_GLOBAL_	_GLOBAL_	1.21709e+06	0.0001	NA	NA
Partitiviridae	Rascal	patristic	Ceratocystis_polonica_partitivirus	Ceratocystis_polonica	28586.2	0.0848	0.00067	0.0817
Partitiviridae	Rascal	patristic	Fragaria_chiloensis_cryptic_virus	Fragaria_chiloensis	141345	0.0001	0.0033	0.0001
Partitiviridae	Rascal	quasi_patristic	Heterobasidion_RNA_virus_1	Heterobasidion_araucariae	47.989	0.0012	0.00025	0.0012
Partitiviridae	Rascal	quasi_patristic	Penicillium_stoloniferum_virus_S	Penicillium_brevicompactum	33.2419	0.0508	0.00017	0.0503
Partitiviridae	Rascal	quasi_patristic	Rosa_multiflora_cryptic_virus	Rosa_multiflora	99.7447	0.0001	0.00052	0.0001
Partitiviridae	Rascal	quasi_patristic	Helicobasidium_purpureum_partitivirus	Helicobasidium_purpureum	29.2841	0.0465	0.00015	0.046
Partitiviridae	Rascal	quasi_patristic	Mycovirus_FusoV	Fusarium_solani	23.74	0.0917	0.00012	0.0909
Partitiviridae	Rascal	quasi_patristic	Botryotinia_fuckeliana_partitivirus_1	Botryotinia_fuckeliana	32.5889	0.0577	0.00017	0.0569
Partitiviridae	Rascal	quasi_patristic	Pepper_cryptic_virus_1	Capsicum_annuum	89.7471	0.0002	0.00047	0.0002
Partitiviridae	Rascal	quasi_patristic	Heterobasidion_RNA_virus_1	Heterobasidion_insulare	47.989	0.0016	0.00025	0.0015
Partitiviridae	Rascal	quasi_patristic	Gremmeniella_abietina_RNA_virus_MS2	Gremmeniella_abietina	30.4222	0.0612	0.00016	0.0603
Partitiviridae	Rascal	quasi_patristic	Rhizoctonia_solani_virus_717	Thanatephorus_cucumeris	31.8557	0.0377	0.00017	0.0368
Partitiviridae	Rascal	quasi_patristic	Helicobasidium_mompa_partitivirus_V1_2	Helicobasidium_mompa	24.1002	0.0375	0.00013	0.0369
Partitiviridae	Rascal	quasi_patristic	Aspergillus_ochraceous_virus	Aspergillus_ochraceoroseus	34.4674	0.0539	0.00018	0.053
Partitiviridae	Rascal	quasi_patristic	Heterobasidion_parviporum_partitivirus_Fr_110B	Heterobasidion_parviporum	44.8952	0.0016	0.00024	0.0015
Partitiviridae	Rascal	quasi_patristic	Raphanus_sativus_cryptic_virus_3	Raphanus_sativus	89.1928	0.0002	0.00047	0.0002
Partitiviridae	Rascal	quasi_patristic	Beet_cryptic_virus_2	Beta_vulgaris	91.3816	0.0002	0.00048	0.0002
Partitiviridae	Rascal	quasi_patristic	Sclerotinia_sclerotiorum_partitivirus_S	Sclerotinia_sclerotiorum	2.25042	0.4871	1e-05	0.4865
Partitiviridae	Rascal	quasi_patristic	Rose_cryptic_virus_1	Rosa_sp.	99.8045	0.0001	0.00052	0.0001
Partitiviridae	Rascal	quasi_patristic	Ceratocystis_resinifera_virus_1	Ceratocystis_resinifera	18.9912	0.1188	0.0001	0.1175
Partitiviridae	Rascal	quasi_patristic	Fusarium_poae_virus_1	Fusarium_poae	20.5273	0.1795	0.00011	0.1781
Partitiviridae	Rascal	quasi_patristic	_GLOBAL_	_GLOBAL_	1022.63	0.0001	NA	NA
Partitiviridae	Rascal	quasi_patristic	Black_raspberry_cryptic_virus	black_raspberry	97.444	0.0001	0.00051	0.0001
Partitiviridae	Rascal	quasi_patristic	Raphanus_sativus_cryptic_virus_1	Raphanus_sativus	-20.6082	0.9832	-0.00011	0.9832
Partitiviridae	Rascal	quasi_patristic	Pinus_sylvestris_partitivirus_NL_2005	Pinus_sylvestris	58.9292	0.0015	0.00031	0.0015
Partitiviridae	Rascal	quasi_patristic	Ophiostoma_partitivirus_1	Ophiostoma_himal-ulmi	33.9123	0.0607	0.00018	0.0597
Partitiviridae	Rascal	quasi_patristic	Discula_destructiva_virus_2	Discula_destructiva	36.0235	0.05	0.00019	0.0493
Partitiviridae	Rascal	quasi_patristic	Beet_cryptic_virus_1	Beta_vulgaris	-26.2203	0.9778	-0.00014	0.9781
Partitiviridae	Rascal	quasi_patristic	Vicia_cryptic_virus	Vicia_faba	-25.802	0.9705	-0.00014	0.9709
Partitiviridae	Rascal	quasi_patristic	Gremmeniella_abietina_RNA_virus_MS1	Gremmeniella_abietina	30.4959	0.0599	0.00016	0.059
Partitiviridae	Rascal	quasi_patristic	Flammulina_velutipes_isometric_virus	Flammulina_velutipes	24.7861	0.0071	0.00013	0.0071
Partitiviridae	Rascal	quasi_patristic	Heterobasidion_RNA_virus_1	Heterobasidion_abietinum	49.2225	0.0015	0.00026	0.0015
Partitiviridae	Rascal	quasi_patristic	Primula_malacoides_virus_China_Mar2007	Primula_malacoides	-46.6914	0.9985	-0.00024	0.9985
Partitiviridae	Rascal	quasi_patristic	Heterobasidion_RNA_virus_1	Heterobasidion_parviporum	49.4017	0.0013	0.00026	0.0012
Partitiviridae	Rascal	quasi_patristic	Carrot_cryptic_virus	Daucus_carota	-25.1359	0.9718	-0.00013	0.9725
Partitiviridae	Rascal	quasi_patristic	Grapevine_associated_partitivirus_1	Vitis_vinifera	-53.4412	0.9984	-0.00028	0.9985
Partitiviridae	Rascal	quasi_patristic	Grapevine_associated_Partitivirus_2	Vitis_vinifera	-14.8297	0.8673	-8e-05	0.8677
Partitiviridae	Rascal	quasi_patristic	Rosellinia_necatrix_partitivirus_1_W8	Rosellinia_necatrix	18.7118	0.1838	0.0001	0.1829
Partitiviridae	Rascal	quasi_patristic	Fragaria_chiloensis_cryptic_virus	Fragaria_chiloensis	99.5846	0.0001	0.00052	0.0001
Partitiviridae	Rascal	quasi_patristic	Heterobasidion_RNA_virus_1	Heterobasidion_annosum	49.2249	0.0016	0.00026	0.0015
Partitiviridae	Rascal	quasi_patristic	Ophiostoma_quercus_partitivirus	Ophiostoma_quercus	2.22743	0.5186	1e-05	0.5182
Partitiviridae	Rascal	quasi_patristic	Heterobasidion_RNA_virus_2	Heterobasidion_parviporum	30.9968	0.0184	0.00016	0.018
Partitiviridae	Rascal	quasi_patristic	Pittosporum_cryptic_virus_1	Pittosporum_tobira	88.3253	0.0002	0.00046	0.0002
Partitiviridae	Rascal	quasi_patristic	Pleurotus_ostreatus_virus_1	Pleurotus_ostreatus	34.0655	0.0478	0.00018	0.0471
Partitiviridae	Rascal	quasi_patristic	Radish_partitivirus_JC_2004	Raphanus_sativus	-20.7264	0.9804	-0.00011	0.9807
Partitiviridae	Rascal	quasi_patristic	Beet_cryptic_virus_3	Beta_vulgaris	93.1313	0.0002	0.00049	0.0002
Partitiviridae	Rascal	quasi_patristic	Heterobasidion_annosum_virus	Heterobasidion_parviporum	48.9654	0.0014	0.00026	0.0014
Partitiviridae	Rascal	quasi_patristic	Ceratocystis_polonica_partitivirus	Ceratocystis_polonica	18.7675	0.1196	0.0001	0.1179
Partitiviridae	Rascal	quasi_patristic	White_clover_cryptic_virus_1	Trifolium_repens	-25.3598	0.9721	-0.00013	0.9724
Partitiviridae	Rascal	quasi_patristic	Atkinsonella_hypoxylon_virus	Atkinsonella_hypoxylon	17.6712	0.1302	9e-05	0.129
Partitiviridae	Rascal	quasi_patristic	Heterobasidion_RNA_virus_5	Heterobasidion_parviporum	46.4546	0.0024	0.00024	0.0023
Partitiviridae	Rascal	quasi_patristic	Raphanus_sativus_cryptic_virus_2	Raphanus_sativus	93.2932	0.0002	0.00049	0.0002
Partitiviridae	Rascal	quasi_patristic	Heterobasidion_RNA_virus_4	Heterobasidion_parviporum	44.8742	0.0023	0.00023	0.0023
Partitiviridae	Rascal	quasi_patristic	Flammulina_velutipes_browning_virus	Flammulina_velutipes	25.5491	0.0088	0.00013	0.0087
Partitiviridae	Rascal	quasi_patristic	Helicobasidium_mompa_partitivirus_V1_1	Helicobasidium_mompa	28.2614	0.0804	0.00015	0.08
Partitiviridae	Rascal	quasi_patristic	Aspergillus_ochraceous_virus	Aspergillus_ochraceus	34.4674	0.0497	0.00018	0.0491
Partitiviridae	Rascal	quasi_patristic	Discula_destructiva_virus_1	Discula_destructiva	36.1153	0.0497	0.00019	0.049
Partitiviridae	Rascal	quasi_patristic	Heterobasidion_annosum_P_type_partitivirus	Heterobasidion_annosum	31.4142	0.0164	0.00016	0.0161
Partitiviridae	Rascal	theory	Fragaria_chiloensis_cryptic_virus	Fragaria_chiloensis	34.9582	0.0001	0.00018	0.0001
Partitiviridae	Rascal	theory	Helicobasidium_purpureum_partitivirus	Helicobasidium_purpureum	18.4002	0.0029	0.0001	0.0029
Partitiviridae	Rascal	theory	_GLOBAL_	_GLOBAL_	439.182	0.0001	NA	NA
Partitiviridae	Rascal	theory	Vicia_cryptic_virus	Vicia_faba	-9.03918	0.9723	-5e-05	0.9723
Partitiviridae	Rascal	theory	White_clover_cryptic_virus_1	Trifolium_repens	-8.88026	0.9717	-5e-05	0.9719
Partitiviridae	Rascal	theory	Pittosporum_cryptic_virus_1	Pittosporum_tobira	27.5493	0.0007	0.00014	0.0007
Partitiviridae	Rascal	theory	Heterobasidion_RNA_virus_1	Heterobasidion_parviporum	24.8702	0.0001	0.00013	0.0001
Partitiviridae	Rascal	theory	Raphanus_sativus_cryptic_virus_1	Raphanus_sativus	-7.15358	0.9828	-4e-05	0.9828
Partitiviridae	Rascal	theory	Pepper_cryptic_virus_1	Capsicum_annuum	28.1283	0.0005	0.00015	0.0005
Partitiviridae	Rascal	theory	Botryotinia_fuckeliana_partitivirus_1	Botryotinia_fuckeliana	16.4369	0.0222	9e-05	0.0221
Partitiviridae	Rascal	theory	Ceratocystis_resinifera_virus_1	Ceratocystis_resinifera	7.47639	0.1293	4e-05	0.1288
Partitiviridae	Rascal	theory	Heterobasidion_RNA_virus_1	Heterobasidion_araucariae	21.7172	0.0002	0.00011	0.0002
Partitiviridae	Rascal	theory	Mycovirus_FusoV	Fusarium_solani	8.83934	0.1147	5e-05	0.1143
Partitiviridae	Rascal	theory	Heterobasidion_RNA_virus_2	Heterobasidion_parviporum	13.7352	0.0069	7e-05	0.0069
Partitiviridae	Rascal	theory	Helicobasidium_mompa_partitivirus_V1_1	Helicobasidium_mompa	13.491	0.0453	7e-05	0.0452
Partitiviridae	Rascal	theory	Rosellinia_necatrix_partitivirus_1_W8	Rosellinia_necatrix	5.36377	0.2981	3e-05	0.2975
Partitiviridae	Rascal	theory	Primula_malacoides_virus_China_Mar2007	Primula_malacoides	-14.3147	0.9966	-7e-05	0.9966
Partitiviridae	Rascal	theory	Heterobasidion_annosum_virus	Heterobasidion_parviporum	24.6582	0.0001	0.00013	0.0001
Partitiviridae	Rascal	theory	Beet_cryptic_virus_3	Beta_vulgaris	30.1626	0.0005	0.00016	0.0005
Partitiviridae	Rascal	theory	Heterobasidion_parviporum_partitivirus_Fr_110B	Heterobasidion_parviporum	22.7585	0.0001	0.00012	0.0001
Partitiviridae	Rascal	theory	Raphanus_sativus_cryptic_virus_2	Raphanus_sativus	31.8883	0.0003	0.00017	0.0003
Partitiviridae	Rascal	theory	Grapevine_associated_Partitivirus_2	Vitis_vinifera	-3.03406	0.7828	-2e-05	0.7829
Partitiviridae	Rascal	theory	Pinus_sylvestris_partitivirus_NL_2005	Pinus_sylvestris	20.7725	0.0018	0.00011	0.0018
Partitiviridae	Rascal	theory	Pleurotus_ostreatus_virus_1	Pleurotus_ostreatus	14.8608	0.0334	8e-05	0.0332
Partitiviridae	Rascal	theory	Rose_cryptic_virus_1	Rosa_sp.	35.7938	0.0001	0.00019	0.0001
Partitiviridae	Rascal	theory	Aspergillus_ochraceous_virus	Aspergillus_ochraceoroseus	17.0319	0.019	9e-05	0.0186
Partitiviridae	Rascal	theory	Rhizoctonia_solani_virus_717	Thanatephorus_cucumeris	13.87	0.0242	7e-05	0.0237
Partitiviridae	Rascal	theory	Helicobasidium_mompa_partitivirus_V1_2	Helicobasidium_mompa	14.4981	0.0027	8e-05	0.0026
Partitiviridae	Rascal	theory	Gremmeniella_abietina_RNA_virus_MS1	Gremmeniella_abietina	15.8349	0.019	8e-05	0.0187
Partitiviridae	Rascal	theory	Atkinsonella_hypoxylon_virus	Atkinsonella_hypoxylon	6.70539	0.1491	4e-05	0.1489
Partitiviridae	Rascal	theory	Heterobasidion_RNA_virus_5	Heterobasidion_parviporum	23.5702	0.0001	0.00012	0.0001
Partitiviridae	Rascal	theory	Aspergillus_ochraceous_virus	Aspergillus_ochraceus	17.0318	0.0175	9e-05	0.0174
Partitiviridae	Rascal	theory	Ophiostoma_partitivirus_1	Ophiostoma_himal-ulmi	16.7643	0.0236	9e-05	0.0232
Partitiviridae	Rascal	theory	Flammulina_velutipes_browning_virus	Flammulina_velutipes	12.6806	0.0011	7e-05	0.0011
Partitiviridae	Rascal	theory	Discula_destructiva_virus_1	Discula_destructiva	17.4416	0.0205	9e-05	0.0203
Partitiviridae	Rascal	theory	Flammulina_velutipes_isometric_virus	Flammulina_velutipes	11.9312	0.0003	6e-05	0.0003
Partitiviridae	Rascal	theory	Beet_cryptic_virus_2	Beta_vulgaris	29.5997	0.0004	0.00015	0.0004
Partitiviridae	Rascal	theory	Heterobasidion_RNA_virus_4	Heterobasidion_parviporum	22.7479	0.0001	0.00012	0.0001
Partitiviridae	Rascal	theory	Radish_partitivirus_JC_2004	Raphanus_sativus	-7.19344	0.9797	-4e-05	0.9802
Partitiviridae	Rascal	theory	Fusarium_poae_virus_1	Fusarium_poae	7.5483	0.2181	4e-05	0.2173
Partitiviridae	Rascal	theory	Heterobasidion_RNA_virus_1	Heterobasidion_annosum	23.7395	0.0001	0.00012	0.0001
Partitiviridae	Rascal	theory	Discula_destructiva_virus_2	Discula_destructiva	17.4033	0.0192	9e-05	0.019
Partitiviridae	Rascal	theory	Heterobasidion_RNA_virus_1	Heterobasidion_abietinum	23.7248	0.0001	0.00012	0.0001
Partitiviridae	Rascal	theory	Penicillium_stoloniferum_virus_S	Penicillium_brevicompactum	16.2565	0.0213	8e-05	0.0212
Partitiviridae	Rascal	theory	Sclerotinia_sclerotiorum_partitivirus_S	Sclerotinia_sclerotiorum	-2.02675	0.8336	-1e-05	0.8338
Partitiviridae	Rascal	theory	Heterobasidion_annosum_P_type_partitivirus	Heterobasidion_annosum	13.8728	0.0068	7e-05	0.0068
Partitiviridae	Rascal	theory	Black_raspberry_cryptic_virus	black_raspberry	33.5274	0.0001	0.00018	0.0001
Partitiviridae	Rascal	theory	Rosa_multiflora_cryptic_virus	Rosa_multiflora	35.7722	0.0001	0.00019	0.0001
Partitiviridae	Rascal	theory	Ceratocystis_polonica_partitivirus	Ceratocystis_polonica	7.38951	0.1309	4e-05	0.1303
Partitiviridae	Rascal	theory	Carrot_cryptic_virus	Daucus_carota	-9.59524	0.9793	-5e-05	0.9794
Partitiviridae	Rascal	theory	Beet_cryptic_virus_1	Beta_vulgaris	-9.89838	0.984	-5e-05	0.9841
Partitiviridae	Rascal	theory	Heterobasidion_RNA_virus_1	Heterobasidion_insulare	21.7172	0.0002	0.00011	0.0002
Partitiviridae	Rascal	theory	Ophiostoma_quercus_partitivirus	Ophiostoma_quercus	-2.07023	0.8413	-1e-05	0.8416
Partitiviridae	Rascal	theory	Grapevine_associated_partitivirus_1	Vitis_vinifera	-18.0249	0.9984	-9e-05	0.9984
Partitiviridae	Rascal	theory	Raphanus_sativus_cryptic_virus_3	Raphanus_sativus	30.0221	0.0003	0.00016	0.0003
Partitiviridae	Rascal	theory	Gremmeniella_abietina_RNA_virus_MS2	Gremmeniella_abietina	15.8031	0.0189	8e-05	0.0188
Partitiviridae	Rascal & Gblocks	first_mismatch	Helicobasidium_mompa_partitivirus_V1_1	Helicobasidium_mompa	2.69409	0.076	1e-05	0.076
Partitiviridae	Rascal & Gblocks	first_mismatch	Rosellinia_necatrix_partitivirus_1_W8	Rosellinia_necatrix	2.07988	0.1664	1e-05	0.1664
Partitiviridae	Rascal & Gblocks	first_mismatch	Flammulina_velutipes_isometric_virus	Flammulina_velutipes	1.07467	0.0507	0	0.0507
Partitiviridae	Rascal & Gblocks	first_mismatch	Beet_cryptic_virus_3	Beta_vulgaris	6.60251	0.0023	2e-05	0.0023
Partitiviridae	Rascal & Gblocks	first_mismatch	Heterobasidion_parviporum_partitivirus_Fr_110B	Heterobasidion_parviporum	4.09537	0.0727	1e-05	0.0727
Partitiviridae	Rascal & Gblocks	first_mismatch	Rose_cryptic_virus_1	Rosa_sp.	7.67566	0.0012	2e-05	0.0012
Partitiviridae	Rascal & Gblocks	first_mismatch	Rosa_multiflora_cryptic_virus	Rosa_multiflora	7.67566	0.0015	2e-05	0.0015
Partitiviridae	Rascal & Gblocks	first_mismatch	Fragaria_chiloensis_cryptic_virus	Fragaria_chiloensis	7.85438	0.0013	2e-05	0.0013
Partitiviridae	Rascal & Gblocks	first_mismatch	Aspergillus_ochraceous_virus	Aspergillus_ochraceoroseus	1.65038	0.2543	1e-05	0.2543
Partitiviridae	Rascal & Gblocks	first_mismatch	Discula_destructiva_virus_1	Discula_destructiva	2.13482	0.2244	1e-05	0.2242
Partitiviridae	Rascal & Gblocks	first_mismatch	Beet_cryptic_virus_2	Beta_vulgaris	6.66114	0.0019	2e-05	0.0019
Partitiviridae	Rascal & Gblocks	first_mismatch	Ceratocystis_resinifera_virus_1	Ceratocystis_resinifera	1.34303	0.1336	0	0.1335
Partitiviridae	Rascal & Gblocks	first_mismatch	Beet_cryptic_virus_1	Beta_vulgaris	-2.76991	0.8822	-1e-05	0.8822
Partitiviridae	Rascal & Gblocks	first_mismatch	Helicobasidium_mompa_partitivirus_V1_2	Helicobasidium_mompa	1.25845	0.1056	0	0.1056
Partitiviridae	Rascal & Gblocks	first_mismatch	Heterobasidion_RNA_virus_1	Heterobasidion_parviporum	3.29758	0.0419	1e-05	0.0419
Partitiviridae	Rascal & Gblocks	first_mismatch	Ophiostoma_quercus_partitivirus	Ophiostoma_quercus	0.28495	0.2149	0	0.2149
Partitiviridae	Rascal & Gblocks	first_mismatch	Grapevine_associated_partitivirus_1	Vitis_vinifera	-5.33116	0.9976	-2e-05	0.9976
Partitiviridae	Rascal & Gblocks	first_mismatch	Radish_partitivirus_JC_2004	Raphanus_sativus	-1.5238	0.9466	0	0.9466
Partitiviridae	Rascal & Gblocks	first_mismatch	Flammulina_velutipes_browning_virus	Flammulina_velutipes	1.72167	0.0486	1e-05	0.0486
Partitiviridae	Rascal & Gblocks	first_mismatch	Raphanus_sativus_cryptic_virus_1	Raphanus_sativus	-1.49687	0.9475	0	0.9476
Partitiviridae	Rascal & Gblocks	first_mismatch	Primula_malacoides_virus_China_Mar2007	Primula_malacoides	-3.87018	0.9963	-1e-05	0.9963
Partitiviridae	Rascal & Gblocks	first_mismatch	Vicia_cryptic_virus	Vicia_faba	-2.94917	0.878	-1e-05	0.878
Partitiviridae	Rascal & Gblocks	first_mismatch	Pleurotus_ostreatus_virus_1	Pleurotus_ostreatus	2.94735	0.0551	1e-05	0.0551
Partitiviridae	Rascal & Gblocks	first_mismatch	Raphanus_sativus_cryptic_virus_3	Raphanus_sativus	7.43999	0.0019	2e-05	0.0019
Partitiviridae	Rascal & Gblocks	first_mismatch	Mycovirus_FusoV	Fusarium_solani	2.45413	0.2267	1e-05	0.2267
Partitiviridae	Rascal & Gblocks	first_mismatch	Aspergillus_ochraceous_virus	Aspergillus_ochraceus	1.65036	0.2481	1e-05	0.2481
Partitiviridae	Rascal & Gblocks	first_mismatch	Heterobasidion_annosum_virus	Heterobasidion_parviporum	2.94175	0.0516	1e-05	0.0516
Partitiviridae	Rascal & Gblocks	first_mismatch	Botryotinia_fuckeliana_partitivirus_1	Botryotinia_fuckeliana	1.88501	0.2354	1e-05	0.2353
Partitiviridae	Rascal & Gblocks	first_mismatch	Heterobasidion_RNA_virus_2	Heterobasidion_parviporum	2.56058	0.031	1e-05	0.031
Partitiviridae	Rascal & Gblocks	first_mismatch	Heterobasidion_annosum_P_type_partitivirus	Heterobasidion_annosum	2.43336	0.0308	1e-05	0.0308
Partitiviridae	Rascal & Gblocks	first_mismatch	Sclerotinia_sclerotiorum_partitivirus_S	Sclerotinia_sclerotiorum	0.38941	0.2175	0	0.2175
Partitiviridae	Rascal & Gblocks	first_mismatch	Gremmeniella_abietina_RNA_virus_MS2	Gremmeniella_abietina	2.00168	0.2251	1e-05	0.2251
Partitiviridae	Rascal & Gblocks	first_mismatch	Helicobasidium_purpureum_partitivirus	Helicobasidium_purpureum	2.71948	0.2224	1e-05	0.2224
Partitiviridae	Rascal & Gblocks	first_mismatch	Penicillium_stoloniferum_virus_S	Penicillium_brevicompactum	1.30778	0.2728	0	0.2728
Partitiviridae	Rascal & Gblocks	first_mismatch	Atkinsonella_hypoxylon_virus	Atkinsonella_hypoxylon	1.27191	0.1401	0	0.1399
Partitiviridae	Rascal & Gblocks	first_mismatch	Discula_destructiva_virus_2	Discula_destructiva	2.08142	0.2189	1e-05	0.2189
Partitiviridae	Rascal & Gblocks	first_mismatch	Black_raspberry_cryptic_virus	black_raspberry	6.32675	0.0019	2e-05	0.0019
Partitiviridae	Rascal & Gblocks	first_mismatch	Rhizoctonia_solani_virus_717	Thanatephorus_cucumeris	3.6267	0.0619	1e-05	0.0619
Partitiviridae	Rascal & Gblocks	first_mismatch	Heterobasidion_RNA_virus_1	Heterobasidion_araucariae	2.99632	0.0567	1e-05	0.0567
Partitiviridae	Rascal & Gblocks	first_mismatch	Heterobasidion_RNA_virus_1	Heterobasidion_annosum	3.05426	0.057	1e-05	0.0569
Partitiviridae	Rascal & Gblocks	first_mismatch	Ceratocystis_polonica_partitivirus	Ceratocystis_polonica	1.33777	0.1373	0	0.1373
Partitiviridae	Rascal & Gblocks	first_mismatch	Grapevine_associated_Partitivirus_2	Vitis_vinifera	-1.22229	0.7662	0	0.7662
Partitiviridae	Rascal & Gblocks	first_mismatch	Pittosporum_cryptic_virus_1	Pittosporum_tobira	7.58312	0.0018	2e-05	0.0018
Partitiviridae	Rascal & Gblocks	first_mismatch	Heterobasidion_RNA_virus_4	Heterobasidion_parviporum	4.09537	0.0706	1e-05	0.0706
Partitiviridae	Rascal & Gblocks	first_mismatch	_GLOBAL_	_GLOBAL_	75.5488	0.0022	NA	NA
Partitiviridae	Rascal & Gblocks	first_mismatch	Heterobasidion_RNA_virus_5	Heterobasidion_parviporum	3.61666	0.0659	1e-05	0.0658
Partitiviridae	Rascal & Gblocks	first_mismatch	Gremmeniella_abietina_RNA_virus_MS1	Gremmeniella_abietina	2.00592	0.2232	1e-05	0.2232
Partitiviridae	Rascal & Gblocks	first_mismatch	Ophiostoma_partitivirus_1	Ophiostoma_himal-ulmi	2.11791	0.2303	1e-05	0.2301
Partitiviridae	Rascal & Gblocks	first_mismatch	Raphanus_sativus_cryptic_virus_2	Raphanus_sativus	7.99411	0.0012	2e-05	0.0012
Partitiviridae	Rascal & Gblocks	first_mismatch	Fusarium_poae_virus_1	Fusarium_poae	1.92043	0.1713	1e-05	0.1713
Partitiviridae	Rascal & Gblocks	first_mismatch	Carrot_cryptic_virus	Daucus_carota	-2.85289	0.8793	-1e-05	0.8795
Partitiviridae	Rascal & Gblocks	first_mismatch	Pepper_cryptic_virus_1	Capsicum_annuum	7.96613	0.0022	2e-05	0.0022
Partitiviridae	Rascal & Gblocks	first_mismatch	Pinus_sylvestris_partitivirus_NL_2005	Pinus_sylvestris	4.18113	0.0075	1e-05	0.0075
Partitiviridae	Rascal & Gblocks	first_mismatch	White_clover_cryptic_virus_1	Trifolium_repens	-2.89643	0.8741	-1e-05	0.8741
Partitiviridae	Rascal & Gblocks	first_mismatch	Heterobasidion_RNA_virus_1	Heterobasidion_insulare	2.99632	0.0547	1e-05	0.0547
Partitiviridae	Rascal & Gblocks	first_mismatch	Heterobasidion_RNA_virus_1	Heterobasidion_abietinum	3.04892	0.0553	1e-05	0.0553
Partitiviridae	Rascal & Gblocks	patristic	Pleurotus_ostreatus_virus_1	Pleurotus_ostreatus	34748	0.0912	0.00081	0.0866
Partitiviridae	Rascal & Gblocks	patristic	Mycovirus_FusoV	Fusarium_solani	59891.4	0.085	0.0014	0.0812
Partitiviridae	Rascal & Gblocks	patristic	Flammulina_velutipes_isometric_virus	Flammulina_velutipes	12636.2	0.095	0.00029	0.0884
Partitiviridae	Rascal & Gblocks	patristic	Helicobasidium_mompa_partitivirus_V1_2	Helicobasidium_mompa	14561	0.1468	0.00034	0.1414
Partitiviridae	Rascal & Gblocks	patristic	Raphanus_sativus_cryptic_virus_1	Raphanus_sativus	-11481.2	0.858	-0.00027	0.8614
Partitiviridae	Rascal & Gblocks	patristic	Grapevine_associated_partitivirus_1	Vitis_vinifera	-60100	0.9927	-0.0014	0.9934
Partitiviridae	Rascal & Gblocks	patristic	Ceratocystis_resinifera_virus_1	Ceratocystis_resinifera	16056.6	0.176	0.00037	0.1685
Partitiviridae	Rascal & Gblocks	patristic	Atkinsonella_hypoxylon_virus	Atkinsonella_hypoxylon	14671.9	0.1851	0.00034	0.1803
Partitiviridae	Rascal & Gblocks	patristic	Heterobasidion_RNA_virus_4	Heterobasidion_parviporum	65490.9	0.0488	0.00153	0.0464
Partitiviridae	Rascal & Gblocks	patristic	Helicobasidium_mompa_partitivirus_V1_1	Helicobasidium_mompa	27284.6	0.1562	0.00064	0.151
Partitiviridae	Rascal & Gblocks	patristic	Rose_cryptic_virus_1	Rosa_sp.	101688	0.0023	0.00237	0.0021
Partitiviridae	Rascal & Gblocks	patristic	Rosa_multiflora_cryptic_virus	Rosa_multiflora	101688	0.0024	0.00237	0.0023
Partitiviridae	Rascal & Gblocks	patristic	Ceratocystis_polonica_partitivirus	Ceratocystis_polonica	15986.1	0.1732	0.00037	0.1686
Partitiviridae	Rascal & Gblocks	patristic	Raphanus_sativus_cryptic_virus_2	Raphanus_sativus	93443.3	0.0054	0.00218	0.005
Partitiviridae	Rascal & Gblocks	patristic	Heterobasidion_RNA_virus_1	Heterobasidion_insulare	46540.5	0.0401	0.00109	0.0377
Partitiviridae	Rascal & Gblocks	patristic	Pepper_cryptic_virus_1	Capsicum_annuum	93317	0.0052	0.00218	0.0049
Partitiviridae	Rascal & Gblocks	patristic	Helicobasidium_purpureum_partitivirus	Helicobasidium_purpureum	33253.7	0.253	0.00078	0.247
Partitiviridae	Rascal & Gblocks	patristic	Flammulina_velutipes_browning_virus	Flammulina_velutipes	22902.6	0.0574	0.00053	0.0538
Partitiviridae	Rascal & Gblocks	patristic	Raphanus_sativus_cryptic_virus_3	Raphanus_sativus	86128	0.006	0.00201	0.0055
Partitiviridae	Rascal & Gblocks	patristic	Fusarium_poae_virus_1	Fusarium_poae	22403.7	0.2171	0.00052	0.2125
Partitiviridae	Rascal & Gblocks	patristic	Grapevine_associated_Partitivirus_2	Vitis_vinifera	-32179.2	0.8909	-0.00075	0.8949
Partitiviridae	Rascal & Gblocks	patristic	Botryotinia_fuckeliana_partitivirus_1	Botryotinia_fuckeliana	43546	0.1001	0.00102	0.0967
Partitiviridae	Rascal & Gblocks	patristic	White_clover_cryptic_virus_1	Trifolium_repens	-10791.5	0.6929	-0.00025	0.6948
Partitiviridae	Rascal & Gblocks	patristic	Gremmeniella_abietina_RNA_virus_MS1	Gremmeniella_abietina	44555.6	0.104	0.00104	0.1
Partitiviridae	Rascal & Gblocks	patristic	Penicillium_stoloniferum_virus_S	Penicillium_brevicompactum	34729.3	0.1093	0.00081	0.1053
Partitiviridae	Rascal & Gblocks	patristic	Beet_cryptic_virus_3	Beta_vulgaris	64802.7	0.0146	0.00151	0.0135
Partitiviridae	Rascal & Gblocks	patristic	Beet_cryptic_virus_2	Beta_vulgaris	65401.4	0.0145	0.00153	0.0137
Partitiviridae	Rascal & Gblocks	patristic	Aspergillus_ochraceous_virus	Aspergillus_ochraceus	41547	0.0979	0.00097	0.0943
Partitiviridae	Rascal & Gblocks	patristic	Rhizoctonia_solani_virus_717	Thanatephorus_cucumeris	42747.5	0.0996	0.001	0.0954
Partitiviridae	Rascal & Gblocks	patristic	Heterobasidion_RNA_virus_2	Heterobasidion_parviporum	34411.8	0.0368	0.0008	0.0349
Partitiviridae	Rascal & Gblocks	patristic	Pittosporum_cryptic_virus_1	Pittosporum_tobira	83234	0.007	0.00194	0.0068
Partitiviridae	Rascal & Gblocks	patristic	Radish_partitivirus_JC_2004	Raphanus_sativus	-11721	0.851	-0.00027	0.8549
Partitiviridae	Rascal & Gblocks	patristic	Aspergillus_ochraceous_virus	Aspergillus_ochraceoroseus	41547	0.1031	0.00097	0.0995
Partitiviridae	Rascal & Gblocks	patristic	Rosellinia_necatrix_partitivirus_1_W8	Rosellinia_necatrix	24429.8	0.2175	0.00057	0.2111
Partitiviridae	Rascal & Gblocks	patristic	Heterobasidion_parviporum_partitivirus_Fr_110B	Heterobasidion_parviporum	65490.9	0.048	0.00153	0.0454
Partitiviridae	Rascal & Gblocks	patristic	Fragaria_chiloensis_cryptic_virus	Fragaria_chiloensis	108471	0.0017	0.00253	0.0015
Partitiviridae	Rascal & Gblocks	patristic	Ophiostoma_quercus_partitivirus	Ophiostoma_quercus	1892.6	0.3661	4e-05	0.3615
Partitiviridae	Rascal & Gblocks	patristic	Black_raspberry_cryptic_virus	black_raspberry	81899.9	0.0032	0.00191	0.0031
Partitiviridae	Rascal & Gblocks	patristic	Heterobasidion_RNA_virus_1	Heterobasidion_annosum	51563.7	0.0313	0.0012	0.0301
Partitiviridae	Rascal & Gblocks	patristic	Vicia_cryptic_virus	Vicia_faba	-11090.5	0.6998	-0.00026	0.7018
Partitiviridae	Rascal & Gblocks	patristic	Sclerotinia_sclerotiorum_partitivirus_S	Sclerotinia_sclerotiorum	2911.03	0.3681	7e-05	0.3634
Partitiviridae	Rascal & Gblocks	patristic	Heterobasidion_RNA_virus_1	Heterobasidion_parviporum	51782.7	0.0276	0.00121	0.0261
Partitiviridae	Rascal & Gblocks	patristic	Gremmeniella_abietina_RNA_virus_MS2	Gremmeniella_abietina	44474.7	0.1029	0.00104	0.0981
Partitiviridae	Rascal & Gblocks	patristic	Carrot_cryptic_virus	Daucus_carota	-13791.6	0.7296	-0.00032	0.7325
Partitiviridae	Rascal & Gblocks	patristic	Ophiostoma_partitivirus_1	Ophiostoma_himal-ulmi	51927.1	0.086	0.00121	0.0827
Partitiviridae	Rascal & Gblocks	patristic	Heterobasidion_RNA_virus_1	Heterobasidion_araucariae	46540.5	0.0411	0.00109	0.039
Partitiviridae	Rascal & Gblocks	patristic	Heterobasidion_RNA_virus_1	Heterobasidion_abietinum	51558.9	0.0296	0.0012	0.0278
Partitiviridae	Rascal & Gblocks	patristic	Heterobasidion_annosum_virus	Heterobasidion_parviporum	46201.5	0.0345	0.00108	0.0326
Partitiviridae	Rascal & Gblocks	patristic	Beet_cryptic_virus_1	Beta_vulgaris	-10338.2	0.6951	-0.00024	0.6971
Partitiviridae	Rascal & Gblocks	patristic	Heterobasidion_annosum_P_type_partitivirus	Heterobasidion_annosum	32990	0.0328	0.00077	0.0298
Partitiviridae	Rascal & Gblocks	patristic	_GLOBAL_	_GLOBAL_	1.15234e+06	0.0014	NA	NA
Partitiviridae	Rascal & Gblocks	patristic	Primula_malacoides_virus_China_Mar2007	Primula_malacoides	-40124.8	0.984	-0.00094	0.985
Partitiviridae	Rascal & Gblocks	patristic	Discula_destructiva_virus_1	Discula_destructiva	55251	0.0711	0.00129	0.0681
Partitiviridae	Rascal & Gblocks	patristic	Heterobasidion_RNA_virus_5	Heterobasidion_parviporum	57488.4	0.0431	0.00134	0.0412
Partitiviridae	Rascal & Gblocks	patristic	Discula_destructiva_virus_2	Discula_destructiva	54085.1	0.0691	0.00126	0.067
Partitiviridae	Rascal & Gblocks	patristic	Pinus_sylvestris_partitivirus_NL_2005	Pinus_sylvestris	31534.4	0.0721	0.00074	0.0692
Partitiviridae	Rascal & Gblocks	quasi_patristic	Helicobasidium_mompa_partitivirus_V1_2	Helicobasidium_mompa	17.4231	0.0518	5e-05	0.0513
Partitiviridae	Rascal & Gblocks	quasi_patristic	Gremmeniella_abietina_RNA_virus_MS2	Gremmeniella_abietina	39.5884	0.0702	0.00012	0.0695
Partitiviridae	Rascal & Gblocks	quasi_patristic	Primula_malacoides_virus_China_Mar2007	Primula_malacoides	-35.6807	0.9945	-0.00011	0.9948
Partitiviridae	Rascal & Gblocks	quasi_patristic	Black_raspberry_cryptic_virus	black_raspberry	62.6818	0.002	0.00019	0.002
Partitiviridae	Rascal & Gblocks	quasi_patristic	Pepper_cryptic_virus_1	Capsicum_annuum	73.572	0.0031	0.00023	0.0031
Partitiviridae	Rascal & Gblocks	quasi_patristic	Flammulina_velutipes_isometric_virus	Flammulina_velutipes	13.0381	0.026	4e-05	0.0256
Partitiviridae	Rascal & Gblocks	quasi_patristic	Aspergillus_ochraceous_virus	Aspergillus_ochraceus	35.3663	0.078	0.00011	0.0775
Partitiviridae	Rascal & Gblocks	quasi_patristic	Heterobasidion_parviporum_partitivirus_Fr_110B	Heterobasidion_parviporum	70.7275	0.0098	0.00022	0.0098
Partitiviridae	Rascal & Gblocks	quasi_patristic	Mycovirus_FusoV	Fusarium_solani	47.4288	0.0756	0.00015	0.0756
Partitiviridae	Rascal & Gblocks	quasi_patristic	Gremmeniella_abietina_RNA_virus_MS1	Gremmeniella_abietina	39.657	0.0687	0.00012	0.0685
Partitiviridae	Rascal & Gblocks	quasi_patristic	Ophiostoma_partitivirus_1	Ophiostoma_himal-ulmi	43.4371	0.0685	0.00013	0.068
Partitiviridae	Rascal & Gblocks	quasi_patristic	Botryotinia_fuckeliana_partitivirus_1	Botryotinia_fuckeliana	38.6921	0.0722	0.00012	0.0721
Partitiviridae	Rascal & Gblocks	quasi_patristic	Carrot_cryptic_virus	Daucus_carota	-20.8376	0.8237	-6e-05	0.8239
Partitiviridae	Rascal & Gblocks	quasi_patristic	Heterobasidion_RNA_virus_2	Heterobasidion_parviporum	32.3472	0.0132	0.0001	0.0132
Partitiviridae	Rascal & Gblocks	quasi_patristic	Helicobasidium_purpureum_partitivirus	Helicobasidium_purpureum	40.8761	0.1346	0.00013	0.1344
Partitiviridae	Rascal & Gblocks	quasi_patristic	Heterobasidion_RNA_virus_4	Heterobasidion_parviporum	70.7275	0.0106	0.00022	0.0105
Partitiviridae	Rascal & Gblocks	quasi_patristic	Discula_destructiva_virus_2	Discula_destructiva	43.2889	0.0601	0.00013	0.0598
Partitiviridae	Rascal & Gblocks	quasi_patristic	Penicillium_stoloniferum_virus_S	Penicillium_brevicompactum	29.9334	0.0875	9e-05	0.0871
Partitiviridae	Rascal & Gblocks	quasi_patristic	Sclerotinia_sclerotiorum_partitivirus_S	Sclerotinia_sclerotiorum	1.449	0.4576	0	0.4571
Partitiviridae	Rascal & Gblocks	quasi_patristic	Discula_destructiva_virus_1	Discula_destructiva	44.1755	0.0593	0.00014	0.059
Partitiviridae	Rascal & Gblocks	quasi_patristic	Heterobasidion_annosum_virus	Heterobasidion_parviporum	49.2287	0.0061	0.00015	0.006
Partitiviridae	Rascal & Gblocks	quasi_patristic	Raphanus_sativus_cryptic_virus_2	Raphanus_sativus	75.5366	0.0021	0.00023	0.0021
Partitiviridae	Rascal & Gblocks	quasi_patristic	Heterobasidion_RNA_virus_1	Heterobasidion_parviporum	55.059	0.0054	0.00017	0.0052
Partitiviridae	Rascal & Gblocks	quasi_patristic	Ceratocystis_resinifera_virus_1	Ceratocystis_resinifera	9.5883	0.2501	3e-05	0.2492
Partitiviridae	Rascal & Gblocks	quasi_patristic	_GLOBAL_	_GLOBAL_	999.884	0.0004	NA	NA
Partitiviridae	Rascal & Gblocks	quasi_patristic	Pleurotus_ostreatus_virus_1	Pleurotus_ostreatus	34.5401	0.0404	0.00011	0.0398
Partitiviridae	Rascal & Gblocks	quasi_patristic	Heterobasidion_RNA_virus_1	Heterobasidion_abietinum	54.8103	0.0057	0.00017	0.0057
Partitiviridae	Rascal & Gblocks	quasi_patristic	Raphanus_sativus_cryptic_virus_1	Raphanus_sativus	-12.4944	0.9198	-4e-05	0.9204
Partitiviridae	Rascal & Gblocks	quasi_patristic	Ceratocystis_polonica_partitivirus	Ceratocystis_polonica	9.54202	0.2545	3e-05	0.254
Partitiviridae	Rascal & Gblocks	quasi_patristic	Heterobasidion_RNA_virus_1	Heterobasidion_annosum	54.8157	0.0054	0.00017	0.0054
Partitiviridae	Rascal & Gblocks	quasi_patristic	Raphanus_sativus_cryptic_virus_3	Raphanus_sativus	70.1251	0.003	0.00022	0.003
Partitiviridae	Rascal & Gblocks	quasi_patristic	Pinus_sylvestris_partitivirus_NL_2005	Pinus_sylvestris	32.7562	0.0243	0.0001	0.0241
Partitiviridae	Rascal & Gblocks	quasi_patristic	Radish_partitivirus_JC_2004	Raphanus_sativus	-12.724	0.9159	-4e-05	0.9161
Partitiviridae	Rascal & Gblocks	quasi_patristic	Rhizoctonia_solani_virus_717	Thanatephorus_cucumeris	42.4546	0.0475	0.00013	0.0472
Partitiviridae	Rascal & Gblocks	quasi_patristic	Atkinsonella_hypoxylon_virus	Atkinsonella_hypoxylon	8.54819	0.2692	3e-05	0.2686
Partitiviridae	Rascal & Gblocks	quasi_patristic	Rosellinia_necatrix_partitivirus_1_W8	Rosellinia_necatrix	14.1837	0.3023	4e-05	0.3014
Partitiviridae	Rascal & Gblocks	quasi_patristic	Beet_cryptic_virus_1	Beta_vulgaris	-21.1766	0.8305	-7e-05	0.8308
Partitiviridae	Rascal & Gblocks	quasi_patristic	Pittosporum_cryptic_virus_1	Pittosporum_tobira	69.0628	0.0031	0.00021	0.0031
Partitiviridae	Rascal & Gblocks	quasi_patristic	Heterobasidion_RNA_virus_5	Heterobasidion_parviporum	61.8118	0.0098	0.00019	0.0098
Partitiviridae	Rascal & Gblocks	quasi_patristic	Beet_cryptic_virus_2	Beta_vulgaris	61.1902	0.0031	0.00019	0.0031
Partitiviridae	Rascal & Gblocks	quasi_patristic	Grapevine_associated_partitivirus_1	Vitis_vinifera	-50.288	0.9968	-0.00016	0.9968
Partitiviridae	Rascal & Gblocks	quasi_patristic	Beet_cryptic_virus_3	Beta_vulgaris	60.6439	0.0036	0.00019	0.0036
Partitiviridae	Rascal & Gblocks	quasi_patristic	Heterobasidion_RNA_virus_1	Heterobasidion_araucariae	53.0705	0.0061	0.00016	0.0059
Partitiviridae	Rascal & Gblocks	quasi_patristic	Fusarium_poae_virus_1	Fusarium_poae	12.9754	0.3021	4e-05	0.3017
Partitiviridae	Rascal & Gblocks	quasi_patristic	Heterobasidion_RNA_virus_1	Heterobasidion_insulare	53.0705	0.0069	0.00016	0.0065
Partitiviridae	Rascal & Gblocks	quasi_patristic	Heterobasidion_annosum_P_type_partitivirus	Heterobasidion_annosum	31.0616	0.0112	0.0001	0.0111
Partitiviridae	Rascal & Gblocks	quasi_patristic	Flammulina_velutipes_browning_virus	Flammulina_velutipes	25.0589	0.0143	8e-05	0.0143
Partitiviridae	Rascal & Gblocks	quasi_patristic	Helicobasidium_mompa_partitivirus_V1_1	Helicobasidium_mompa	28.4967	0.0784	9e-05	0.0782
Partitiviridae	Rascal & Gblocks	quasi_patristic	White_clover_cryptic_virus_1	Trifolium_repens	-20.2133	0.8115	-6e-05	0.8118
Partitiviridae	Rascal & Gblocks	quasi_patristic	Grapevine_associated_Partitivirus_2	Vitis_vinifera	-16.6907	0.8201	-5e-05	0.8203
Partitiviridae	Rascal & Gblocks	quasi_patristic	Ophiostoma_quercus_partitivirus	Ophiostoma_quercus	0.63028	0.4742	0	0.4741
Partitiviridae	Rascal & Gblocks	quasi_patristic	Rosa_multiflora_cryptic_virus	Rosa_multiflora	76.8589	0.0015	0.00024	0.0015
Partitiviridae	Rascal & Gblocks	quasi_patristic	Vicia_cryptic_virus	Vicia_faba	-20.6216	0.8152	-6e-05	0.8153
Partitiviridae	Rascal & Gblocks	quasi_patristic	Fragaria_chiloensis_cryptic_virus	Fragaria_chiloensis	78.7049	0.0013	0.00024	0.0013
Partitiviridae	Rascal & Gblocks	quasi_patristic	Aspergillus_ochraceous_virus	Aspergillus_ochraceoroseus	35.3663	0.0812	0.00011	0.0807
Partitiviridae	Rascal & Gblocks	quasi_patristic	Rose_cryptic_virus_1	Rosa_sp.	76.8589	0.0013	0.00024	0.0013
Partitiviridae	Rascal & Gblocks	theory	Beet_cryptic_virus_2	Beta_vulgaris	19.633	0.0084	6e-05	0.0083
Partitiviridae	Rascal & Gblocks	theory	Mycovirus_FusoV	Fusarium_solani	19.0452	0.0775	6e-05	0.0774
Partitiviridae	Rascal & Gblocks	theory	Ophiostoma_partitivirus_1	Ophiostoma_himal-ulmi	22.5423	0.0217	7e-05	0.0217
Partitiviridae	Rascal & Gblocks	theory	Fragaria_chiloensis_cryptic_virus	Fragaria_chiloensis	28.387	0.0019	9e-05	0.0019
Partitiviridae	Rascal & Gblocks	theory	Pepper_cryptic_virus_1	Capsicum_annuum	23.649	0.0068	7e-05	0.0068
Partitiviridae	Rascal & Gblocks	theory	Sclerotinia_sclerotiorum_partitivirus_S	Sclerotinia_sclerotiorum	-0.74534	0.8041	0	0.8042
Partitiviridae	Rascal & Gblocks	theory	Gremmeniella_abietina_RNA_virus_MS2	Gremmeniella_abietina	21.2966	0.0177	7e-05	0.0176
Partitiviridae	Rascal & Gblocks	theory	Raphanus_sativus_cryptic_virus_3	Raphanus_sativus	24.6271	0.0045	8e-05	0.0044
Partitiviridae	Rascal & Gblocks	theory	Ceratocystis_resinifera_virus_1	Ceratocystis_resinifera	3.44501	0.2953	1e-05	0.295
Partitiviridae	Rascal & Gblocks	theory	Heterobasidion_RNA_virus_1	Heterobasidion_parviporum	29.2733	0.0004	9e-05	0.0004
Partitiviridae	Rascal & Gblocks	theory	Rhizoctonia_solani_virus_717	Thanatephorus_cucumeris	19.2916	0.0264	6e-05	0.0264
Partitiviridae	Rascal & Gblocks	theory	Pleurotus_ostreatus_virus_1	Pleurotus_ostreatus	15.8534	0.0201	5e-05	0.02
Partitiviridae	Rascal & Gblocks	theory	Botryotinia_fuckeliana_partitivirus_1	Botryotinia_fuckeliana	20.5827	0.0229	6e-05	0.0227
Partitiviridae	Rascal & Gblocks	theory	Flammulina_velutipes_isometric_virus	Flammulina_velutipes	6.26117	0.007	2e-05	0.007
Partitiviridae	Rascal & Gblocks	theory	Heterobasidion_RNA_virus_4	Heterobasidion_parviporum	38.2798	0.0004	0.00012	0.0004
Partitiviridae	Rascal & Gblocks	theory	Carrot_cryptic_virus	Daucus_carota	-10.0964	0.8898	-3e-05	0.8903
Partitiviridae	Rascal & Gblocks	theory	Pittosporum_cryptic_virus_1	Pittosporum_tobira	22.0674	0.0089	7e-05	0.0089
Partitiviridae	Rascal & Gblocks	theory	Beet_cryptic_virus_3	Beta_vulgaris	19.4625	0.0079	6e-05	0.0079
Partitiviridae	Rascal & Gblocks	theory	Ceratocystis_polonica_partitivirus	Ceratocystis_polonica	3.42517	0.2945	1e-05	0.294
Partitiviridae	Rascal & Gblocks	theory	Grapevine_associated_partitivirus_1	Vitis_vinifera	-17.1109	0.9973	-5e-05	0.9973
Partitiviridae	Rascal & Gblocks	theory	Atkinsonella_hypoxylon_virus	Atkinsonella_hypoxylon	2.75994	0.3344	1e-05	0.3343
Partitiviridae	Rascal & Gblocks	theory	Ophiostoma_quercus_partitivirus	Ophiostoma_quercus	-0.7804	0.7898	0	0.79
Partitiviridae	Rascal & Gblocks	theory	Raphanus_sativus_cryptic_virus_2	Raphanus_sativus	26.9558	0.0023	8e-05	0.0023
Partitiviridae	Rascal & Gblocks	theory	Heterobasidion_annosum_virus	Heterobasidion_parviporum	26.3136	0.0003	8e-05	0.0003
Partitiviridae	Rascal & Gblocks	theory	Fusarium_poae_virus_1	Fusarium_poae	3.84129	0.4033	1e-05	0.4032
Partitiviridae	Rascal & Gblocks	theory	Helicobasidium_mompa_partitivirus_V1_1	Helicobasidium_mompa	14.5816	0.0348	4e-05	0.0346
Partitiviridae	Rascal & Gblocks	theory	Black_raspberry_cryptic_virus	black_raspberry	22.3082	0.0023	7e-05	0.0023
Partitiviridae	Rascal & Gblocks	theory	Helicobasidium_purpureum_partitivirus	Helicobasidium_purpureum	29.5285	0.0169	9e-05	0.0169
Partitiviridae	Rascal & Gblocks	theory	Discula_destructiva_virus_2	Discula_destructiva	22.0473	0.0176	7e-05	0.0173
Partitiviridae	Rascal & Gblocks	theory	Heterobasidion_RNA_virus_1	Heterobasidion_abietinum	27.6837	0.0006	9e-05	0.0006
Partitiviridae	Rascal & Gblocks	theory	Heterobasidion_parviporum_partitivirus_Fr_110B	Heterobasidion_parviporum	38.2798	0.0006	0.00012	0.0006
Partitiviridae	Rascal & Gblocks	theory	_GLOBAL_	_GLOBAL_	463.968	0.0001	NA	NA
Partitiviridae	Rascal & Gblocks	theory	Vicia_cryptic_virus	Vicia_faba	-7.32368	0.8343	-2e-05	0.8344
Partitiviridae	Rascal & Gblocks	theory	Heterobasidion_RNA_virus_1	Heterobasidion_insulare	25.0807	0.0007	8e-05	0.0007
Partitiviridae	Rascal & Gblocks	theory	Heterobasidion_RNA_virus_5	Heterobasidion_parviporum	33.3339	0.0006	0.0001	0.0006
Partitiviridae	Rascal & Gblocks	theory	Heterobasidion_RNA_virus_1	Heterobasidion_annosum	27.718	0.0006	9e-05	0.0006
Partitiviridae	Rascal & Gblocks	theory	Rosellinia_necatrix_partitivirus_1_W8	Rosellinia_necatrix	3.60293	0.441	1e-05	0.4408
Partitiviridae	Rascal & Gblocks	theory	Beet_cryptic_virus_1	Beta_vulgaris	-9.64811	0.8874	-3e-05	0.8874
Partitiviridae	Rascal & Gblocks	theory	Heterobasidion_annosum_P_type_partitivirus	Heterobasidion_annosum	14.264	0.0028	4e-05	0.0028
Partitiviridae	Rascal & Gblocks	theory	Heterobasidion_RNA_virus_1	Heterobasidion_araucariae	25.0807	0.0006	8e-05	0.0006
Partitiviridae	Rascal & Gblocks	theory	Heterobasidion_RNA_virus_2	Heterobasidion_parviporum	14.9197	0.0033	5e-05	0.0033
Partitiviridae	Rascal & Gblocks	theory	Primula_malacoides_virus_China_Mar2007	Primula_malacoides	-11.325	0.9909	-3e-05	0.9909
Partitiviridae	Rascal & Gblocks	theory	Flammulina_velutipes_browning_virus	Flammulina_velutipes	12.9196	0.0016	4e-05	0.0016
Partitiviridae	Rascal & Gblocks	theory	Grapevine_associated_Partitivirus_2	Vitis_vinifera	-2.69382	0.7248	-1e-05	0.7248
Partitiviridae	Rascal & Gblocks	theory	Discula_destructiva_virus_1	Discula_destructiva	22.4541	0.0195	7e-05	0.0193
Partitiviridae	Rascal & Gblocks	theory	Penicillium_stoloniferum_virus_S	Penicillium_brevicompactum	15.0721	0.0396	5e-05	0.0395
Partitiviridae	Rascal & Gblocks	theory	Radish_partitivirus_JC_2004	Raphanus_sativus	-4.79006	0.9254	-1e-05	0.9256
Partitiviridae	Rascal & Gblocks	theory	White_clover_cryptic_virus_1	Trifolium_repens	-7.1642	0.8255	-2e-05	0.8255
Partitiviridae	Rascal & Gblocks	theory	Pinus_sylvestris_partitivirus_NL_2005	Pinus_sylvestris	12.225	0.025	4e-05	0.025
Partitiviridae	Rascal & Gblocks	theory	Gremmeniella_abietina_RNA_virus_MS1	Gremmeniella_abietina	21.3291	0.0191	7e-05	0.0189
Partitiviridae	Rascal & Gblocks	theory	Raphanus_sativus_cryptic_virus_1	Raphanus_sativus	-4.72113	0.9297	-1e-05	0.9298
Partitiviridae	Rascal & Gblocks	theory	Rose_cryptic_virus_1	Rosa_sp.	28.4713	0.001	9e-05	0.001
Partitiviridae	Rascal & Gblocks	theory	Rosa_multiflora_cryptic_virus	Rosa_multiflora	28.4713	0.0013	9e-05	0.0012
Partitiviridae	Rascal & Gblocks	theory	Aspergillus_ochraceous_virus	Aspergillus_ochraceus	17.6406	0.0359	5e-05	0.0358
Partitiviridae	Rascal & Gblocks	theory	Helicobasidium_mompa_partitivirus_V1_2	Helicobasidium_mompa	11.2684	0.0029	3e-05	0.0029
Partitiviridae	Rascal & Gblocks	theory	Aspergillus_ochraceous_virus	Aspergillus_ochraceoroseus	17.6406	0.0382	5e-05	0.0382
Partitiviridae	Unfiltered	first_mismatch	Beet_cryptic_virus_2	Beta_vulgaris	9.70939	0.0001	4e-05	0.0001
Partitiviridae	Unfiltered	first_mismatch	Sclerotinia_sclerotiorum_partitivirus_S	Sclerotinia_sclerotiorum	0.37984	0.4015	0	0.4015
Partitiviridae	Unfiltered	first_mismatch	Helicobasidium_purpureum_partitivirus	Helicobasidium_purpureum	2.25382	0.0663	1e-05	0.0663
Partitiviridae	Unfiltered	first_mismatch	Beet_cryptic_virus_3	Beta_vulgaris	9.91269	0.0001	4e-05	0.0001
Partitiviridae	Unfiltered	first_mismatch	Heterobasidion_parviporum_partitivirus_Fr_110B	Heterobasidion_parviporum	3.04769	0.0185	1e-05	0.0185
Partitiviridae	Unfiltered	first_mismatch	Fusarium_poae_virus_1	Fusarium_poae	1.38412	0.2383	1e-05	0.2382
Partitiviridae	Unfiltered	first_mismatch	Vicia_faba_partitivirus_1	Vicia_faba	-1.91025	0.986	-1e-05	0.986
Partitiviridae	Unfiltered	first_mismatch	Gremmeniella_abietina_RNA_virus_MS1	Gremmeniella_abietina	2.58537	0.1079	1e-05	0.1078
Partitiviridae	Unfiltered	first_mismatch	Ceratocystis_polonica_partitivirus	Ceratocystis_polonica	1.3331	0.182	1e-05	0.1819
Partitiviridae	Unfiltered	first_mismatch	Rosellinia_necatrix_partitivirus_1_W8	Rosellinia_necatrix	1.42248	0.2411	1e-05	0.2411
Partitiviridae	Unfiltered	first_mismatch	Penicillium_stoloniferum_virus_S	Penicillium_brevicompactum	2.71439	0.1069	1e-05	0.1067
Partitiviridae	Unfiltered	first_mismatch	Heterobasidion_RNA_virus_1	Heterobasidion_araucariae	3.20298	0.0187	1e-05	0.0187
Partitiviridae	Unfiltered	first_mismatch	Heterobasidion_RNA_Virus_3	Heterobasidion_sp._Cui1	2.6637	0.0261	1e-05	0.0261
Partitiviridae	Unfiltered	first_mismatch	Gremmeniella_abietina_RNA_virus_MS2	Gremmeniella_abietina	2.58001	0.1062	1e-05	0.1059
Partitiviridae	Unfiltered	first_mismatch	Black_raspberry_cryptic_virus	black_raspberry	9.77539	0.0001	4e-05	0.0001
Partitiviridae	Unfiltered	first_mismatch	Grapevine_associated_Partitivirus_2	Vitis_vinifera	-2.22589	0.9192	-1e-05	0.9192
Partitiviridae	Unfiltered	first_mismatch	Radish_partitivirus_JC_2004	Raphanus_sativus	-1.83262	0.9769	-1e-05	0.9769
Partitiviridae	Unfiltered	first_mismatch	Heterobasidion_RNA_virus_4	Heterobasidion_parviporum	3.04654	0.018	1e-05	0.018
Partitiviridae	Unfiltered	first_mismatch	Pleurotus_ostreatus_virus_1	Pleurotus_ostreatus	2.54729	0.0773	1e-05	0.0773
Partitiviridae	Unfiltered	first_mismatch	Flammulina_velutipes_browning_virus	Flammulina_velutipes	2.0189	0.0321	1e-05	0.0321
Partitiviridae	Unfiltered	first_mismatch	Rose_cryptic_virus_1	Rosa_sp.	10.0359	0.0001	4e-05	0.0001
Partitiviridae	Unfiltered	first_mismatch	Beet_cryptic_virus_1	Beta_vulgaris	-2.56971	0.9781	-1e-05	0.9781
Partitiviridae	Unfiltered	first_mismatch	Heterobasidion_RNA_virus_1	Heterobasidion_parviporum	3.41557	0.0138	1e-05	0.0138
Partitiviridae	Unfiltered	first_mismatch	Aspergillus_ochraceous_virus	Aspergillus_ochraceoroseus	2.75495	0.1058	1e-05	0.1058
Partitiviridae	Unfiltered	first_mismatch	Raphanus_sativus_cryptic_virus_3	Raphanus_sativus	9.29066	0.0001	4e-05	0.0001
Partitiviridae	Unfiltered	first_mismatch	Nectria_radicicola_virus_L1	Nectria_radicicola	2.8104	0.1586	1e-05	0.1585
Partitiviridae	Unfiltered	first_mismatch	Raphanus_sativus_cryptic_virus_2	Raphanus_sativus	9.95887	0.0001	4e-05	0.0001
Partitiviridae	Unfiltered	first_mismatch	Flammulina_velutipes_isometric_virus	Flammulina_velutipes	1.88542	0.0377	1e-05	0.0377
Partitiviridae	Unfiltered	first_mismatch	Atkinsonella_hypoxylon_virus	Atkinsonella_hypoxylon	1.28314	0.1879	1e-05	0.1878
Partitiviridae	Unfiltered	first_mismatch	Rhizoctonia_solani_virus_717	Thanatephorus_cucumeris	2.88197	0.0783	1e-05	0.0783
Partitiviridae	Unfiltered	first_mismatch	Heterobasidion_RNA_virus_1	Heterobasidion_annosum	3.24682	0.0192	1e-05	0.0192
Partitiviridae	Unfiltered	first_mismatch	Vicia_cryptic_virus	Vicia_faba	-2.5077	0.9762	-1e-05	0.9762
Partitiviridae	Unfiltered	first_mismatch	Discula_destructiva_virus_1	Discula_destructiva	2.90832	0.1008	1e-05	0.1008
Partitiviridae	Unfiltered	first_mismatch	Grapevine_associated_partitivirus_1	Vitis_vinifera	-4.23954	0.9934	-2e-05	0.9934
Partitiviridae	Unfiltered	first_mismatch	Pittosporum_cryptic_virus_1	Pittosporum_tobira	9.42711	0.0001	4e-05	0.0001
Partitiviridae	Unfiltered	first_mismatch	Cryptosporidium_parvum_virus_1	Cryptosporidium_parvum	1.25959	0.0473	1e-05	0.0473
Partitiviridae	Unfiltered	first_mismatch	Carrot_cryptic_virus	Daucus_carota	-2.50492	0.975	-1e-05	0.975
Partitiviridae	Unfiltered	first_mismatch	Heterobasidion_RNA_virus_5	Heterobasidion_parviporum	3.04593	0.0185	1e-05	0.0185
Partitiviridae	Unfiltered	first_mismatch	Mycovirus_FusoV	Fusarium_solani	1.91263	0.1327	1e-05	0.1325
Partitiviridae	Unfiltered	first_mismatch	Heterobasidion_RNA_virus_2	Heterobasidion_parviporum	2.25798	0.0444	1e-05	0.0443
Partitiviridae	Unfiltered	first_mismatch	Penicillium_stoloniferum_virus_F	Penicillium_brevicompactum	0.93697	0.2746	0	0.2746
Partitiviridae	Unfiltered	first_mismatch	Heterobasidion_RNA_virus_1	Heterobasidion_abietinum	3.24282	0.0187	1e-05	0.0187
Partitiviridae	Unfiltered	first_mismatch	Rosa_multiflora_cryptic_virus	Rosa_multiflora	10.03	0.0001	4e-05	0.0001
Partitiviridae	Unfiltered	first_mismatch	Helicobasidium_mompa_partitivirus_V1_2	Helicobasidium_mompa	1.74778	0.0632	1e-05	0.0631
Partitiviridae	Unfiltered	first_mismatch	Raphanus_sativus_cryptic_virus_1	Raphanus_sativus	-1.82612	0.9764	-1e-05	0.9764
Partitiviridae	Unfiltered	first_mismatch	Heterobasidion_annosum_P_type_partitivirus	Heterobasidion_annosum	2.29151	0.0431	1e-05	0.043
Partitiviridae	Unfiltered	first_mismatch	Heterobasidion_annosum_virus	Heterobasidion_parviporum	3.34465	0.0143	1e-05	0.0143
Partitiviridae	Unfiltered	first_mismatch	Ophiostoma_quercus_partitivirus	Ophiostoma_quercus	0.40101	0.4331	0	0.433
Partitiviridae	Unfiltered	first_mismatch	Heterobasidion_RNA_virus_1	Heterobasidion_insulare	3.20298	0.0196	1e-05	0.0196
Partitiviridae	Unfiltered	first_mismatch	Ceratocystis_resinifera_virus_1	Ceratocystis_resinifera	1.34806	0.1774	1e-05	0.1774
Partitiviridae	Unfiltered	first_mismatch	Pepper_cryptic_virus_1	Capsicum_annuum	9.57283	0.0001	4e-05	0.0001
Partitiviridae	Unfiltered	first_mismatch	Primula_malacoides_virus_China_Mar2007	Primula_malacoides	-4.46826	0.9931	-2e-05	0.9931
Partitiviridae	Unfiltered	first_mismatch	Ophiostoma_partitivirus_1	Ophiostoma_himal-ulmi	2.77725	0.1101	1e-05	0.11
Partitiviridae	Unfiltered	first_mismatch	Helicobasidium_mompa_partitivirus_V13	Helicobasidium_mompa	3.56838	0.0584	2e-05	0.0583
Partitiviridae	Unfiltered	first_mismatch	White_clover_cryptic_virus_1	Trifolium_repens	-2.48963	0.98	-1e-05	0.9801
Partitiviridae	Unfiltered	first_mismatch	Pinus_sylvestris_partitivirus_NL_2005	Pinus_sylvestris	7.10179	0.0002	3e-05	0.0002
Partitiviridae	Unfiltered	first_mismatch	Fragaria_chiloensis_cryptic_virus	Fragaria_chiloensis	10.0811	0.0001	4e-05	0.0001
Partitiviridae	Unfiltered	first_mismatch	_GLOBAL_	_GLOBAL_	95.4813	0.0001	NA	NA
Partitiviridae	Unfiltered	first_mismatch	Botryotinia_fuckeliana_partitivirus_1	Botryotinia_fuckeliana	2.69072	0.1138	1e-05	0.1138
Partitiviridae	Unfiltered	first_mismatch	Aspergillus_ochraceous_virus	Aspergillus_ochraceus	2.75495	0.1024	1e-05	0.1024
Partitiviridae	Unfiltered	first_mismatch	Discula_destructiva_virus_2	Discula_destructiva	2.90132	0.0992	1e-05	0.0991
Partitiviridae	Unfiltered	first_mismatch	Helicobasidium_mompa_partitivirus_V1_1	Helicobasidium_mompa	2.25522	0.1004	1e-05	0.1002
Partitiviridae	Unfiltered	patristic	Pittosporum_cryptic_virus_1	Pittosporum_tobira	110154	0.0003	0.00242	0.0003
Partitiviridae	Unfiltered	patristic	Heterobasidion_RNA_virus_2	Heterobasidion_parviporum	30511.9	0.0478	0.00067	0.045
Partitiviridae	Unfiltered	patristic	Gremmeniella_abietina_RNA_virus_MS2	Gremmeniella_abietina	50300.7	0.0476	0.00111	0.0447
Partitiviridae	Unfiltered	patristic	Penicillium_stoloniferum_virus_F	Penicillium_brevicompactum	26284.9	0.0966	0.00058	0.0915
Partitiviridae	Unfiltered	patristic	Heterobasidion_annosum_P_type_partitivirus	Heterobasidion_annosum	31139.2	0.0476	0.00069	0.0433
Partitiviridae	Unfiltered	patristic	Raphanus_sativus_cryptic_virus_3	Raphanus_sativus	111994	0.0001	0.00246	0.0001
Partitiviridae	Unfiltered	patristic	Helicobasidium_purpureum_partitivirus	Helicobasidium_purpureum	25817.1	0.1057	0.00057	0.1016
Partitiviridae	Unfiltered	patristic	Heterobasidion_RNA_virus_1	Heterobasidion_araucariae	46196.9	0.0156	0.00102	0.0141
Partitiviridae	Unfiltered	patristic	Mycovirus_FusoV	Fusarium_solani	44387.8	0.0416	0.00098	0.0393
Partitiviridae	Unfiltered	patristic	Heterobasidion_RNA_virus_1	Heterobasidion_insulare	46196.9	0.0153	0.00102	0.0137
Partitiviridae	Unfiltered	patristic	Fusarium_poae_virus_1	Fusarium_poae	14394.7	0.3056	0.00032	0.2995
Partitiviridae	Unfiltered	patristic	Ceratocystis_resinifera_virus_1	Ceratocystis_resinifera	15843.6	0.2201	0.00035	0.2146
Partitiviridae	Unfiltered	patristic	Aspergillus_ochraceous_virus	Aspergillus_ochraceoroseus	59386	0.0333	0.00131	0.0318
Partitiviridae	Unfiltered	patristic	Primula_malacoides_virus_China_Mar2007	Primula_malacoides	-45610.5	0.9779	-0.001	0.9796
Partitiviridae	Unfiltered	patristic	Vicia_cryptic_virus	Vicia_faba	-19503.5	0.9018	-0.00043	0.9063
Partitiviridae	Unfiltered	patristic	Black_raspberry_cryptic_virus	black_raspberry	129987	0.0001	0.00286	0.0001
Partitiviridae	Unfiltered	patristic	Beet_cryptic_virus_1	Beta_vulgaris	-17502.7	0.8913	-0.00039	0.8958
Partitiviridae	Unfiltered	patristic	Flammulina_velutipes_browning_virus	Flammulina_velutipes	26350.1	0.0403	0.00058	0.0381
Partitiviridae	Unfiltered	patristic	Ceratocystis_polonica_partitivirus	Ceratocystis_polonica	15673.5	0.2235	0.00034	0.2154
Partitiviridae	Unfiltered	patristic	Helicobasidium_mompa_partitivirus_V13	Helicobasidium_mompa	39563.2	0.1045	0.00087	0.1008
Partitiviridae	Unfiltered	patristic	Pinus_sylvestris_partitivirus_NL_2005	Pinus_sylvestris	60627	0.0073	0.00133	0.0068
Partitiviridae	Unfiltered	patristic	Carrot_cryptic_virus	Daucus_carota	-21544.8	0.9247	-0.00047	0.9283
Partitiviridae	Unfiltered	patristic	Cryptosporidium_parvum_virus_1	Cryptosporidium_parvum	3542.06	0.6516	8e-05	0.6458
Partitiviridae	Unfiltered	patristic	Atkinsonella_hypoxylon_virus	Atkinsonella_hypoxylon	14369.5	0.2383	0.00032	0.2321
Partitiviridae	Unfiltered	patristic	Helicobasidium_mompa_partitivirus_V1_1	Helicobasidium_mompa	22423	0.1851	0.00049	0.1774
Partitiviridae	Unfiltered	patristic	Vicia_faba_partitivirus_1	Vicia_faba	-16505	0.9443	-0.00036	0.9469
Partitiviridae	Unfiltered	patristic	Pepper_cryptic_virus_1	Capsicum_annuum	117031	0.0002	0.00258	0.0002
Partitiviridae	Unfiltered	patristic	Radish_partitivirus_JC_2004	Raphanus_sativus	-14572.4	0.9137	-0.00032	0.9178
Partitiviridae	Unfiltered	patristic	Sclerotinia_sclerotiorum_partitivirus_S	Sclerotinia_sclerotiorum	-3001.32	0.6804	-7e-05	0.6832
Partitiviridae	Unfiltered	patristic	Ophiostoma_quercus_partitivirus	Ophiostoma_quercus	-4386.38	0.738	-0.0001	0.7404
Partitiviridae	Unfiltered	patristic	White_clover_cryptic_virus_1	Trifolium_repens	-19501	0.9071	-0.00043	0.9099
Partitiviridae	Unfiltered	patristic	Nectria_radicicola_virus_L1	Nectria_radicicola	60031.2	0.058	0.00132	0.0555
Partitiviridae	Unfiltered	patristic	_GLOBAL_	_GLOBAL_	1.37592e+06	0.0001	NA	NA
Partitiviridae	Unfiltered	patristic	Rhizoctonia_solani_virus_717	Thanatephorus_cucumeris	34429.8	0.1114	0.00076	0.1067
Partitiviridae	Unfiltered	patristic	Beet_cryptic_virus_3	Beta_vulgaris	103574	0.0007	0.00228	0.0006
Partitiviridae	Unfiltered	patristic	Gremmeniella_abietina_RNA_virus_MS1	Gremmeniella_abietina	50395.1	0.0476	0.00111	0.0448
Partitiviridae	Unfiltered	patristic	Botryotinia_fuckeliana_partitivirus_1	Botryotinia_fuckeliana	53148.2	0.0479	0.00117	0.0441
Partitiviridae	Unfiltered	patristic	Heterobasidion_RNA_virus_1	Heterobasidion_parviporum	51169.2	0.0098	0.00113	0.009
Partitiviridae	Unfiltered	patristic	Rose_cryptic_virus_1	Rosa_sp.	136718	0.0001	0.00301	0.0001
Partitiviridae	Unfiltered	patristic	Heterobasidion_RNA_virus_1	Heterobasidion_annosum	51017.3	0.0106	0.00112	0.0099
Partitiviridae	Unfiltered	patristic	Grapevine_associated_Partitivirus_2	Vitis_vinifera	-42631.2	0.967	-0.00094	0.9699
Partitiviridae	Unfiltered	patristic	Heterobasidion_parviporum_partitivirus_Fr_110B	Heterobasidion_parviporum	45748.6	0.0128	0.00101	0.0117
Partitiviridae	Unfiltered	patristic	Ophiostoma_partitivirus_1	Ophiostoma_himal-ulmi	58857	0.0378	0.0013	0.0348
Partitiviridae	Unfiltered	patristic	Heterobasidion_RNA_virus_5	Heterobasidion_parviporum	45732.6	0.0132	0.00101	0.0111
Partitiviridae	Unfiltered	patristic	Aspergillus_ochraceous_virus	Aspergillus_ochraceus	59386	0.0308	0.00131	0.0286
Partitiviridae	Unfiltered	patristic	Helicobasidium_mompa_partitivirus_V1_2	Helicobasidium_mompa	19262.9	0.1107	0.00042	0.1061
Partitiviridae	Unfiltered	patristic	Heterobasidion_RNA_virus_4	Heterobasidion_parviporum	45731.1	0.0114	0.00101	0.0102
Partitiviridae	Unfiltered	patristic	Penicillium_stoloniferum_virus_S	Penicillium_brevicompactum	57905.9	0.0343	0.00127	0.0313
Partitiviridae	Unfiltered	patristic	Pleurotus_ostreatus_virus_1	Pleurotus_ostreatus	29948.1	0.1127	0.00066	0.1072
Partitiviridae	Unfiltered	patristic	Fragaria_chiloensis_cryptic_virus	Fragaria_chiloensis	142759	0.0001	0.00314	0.0001
Partitiviridae	Unfiltered	patristic	Beet_cryptic_virus_2	Beta_vulgaris	101383	0.0009	0.00223	0.0008
Partitiviridae	Unfiltered	patristic	Raphanus_sativus_cryptic_virus_1	Raphanus_sativus	-14536.4	0.9083	-0.00032	0.9116
Partitiviridae	Unfiltered	patristic	Flammulina_velutipes_isometric_virus	Flammulina_velutipes	23987	0.0503	0.00053	0.0463
Partitiviridae	Unfiltered	patristic	Rosa_multiflora_cryptic_virus	Rosa_multiflora	136635	0.0001	0.00301	0.0001
Partitiviridae	Unfiltered	patristic	Grapevine_associated_partitivirus_1	Vitis_vinifera	-46825	0.985	-0.00103	0.9859
Partitiviridae	Unfiltered	patristic	Discula_destructiva_virus_1	Discula_destructiva	65066.5	0.0265	0.00143	0.0245
Partitiviridae	Unfiltered	patristic	Rosellinia_necatrix_partitivirus_1_W8	Rosellinia_necatrix	14576.5	0.3164	0.00032	0.31
Partitiviridae	Unfiltered	patristic	Heterobasidion_annosum_virus	Heterobasidion_parviporum	50097.7	0.0092	0.0011	0.0082
Partitiviridae	Unfiltered	patristic	Heterobasidion_RNA_virus_1	Heterobasidion_abietinum	51013.7	0.0096	0.00112	0.0088
Partitiviridae	Unfiltered	patristic	Raphanus_sativus_cryptic_virus_2	Raphanus_sativus	121356	0.0002	0.00267	0.0002
Partitiviridae	Unfiltered	patristic	Discula_destructiva_virus_2	Discula_destructiva	64926.4	0.0272	0.00143	0.025
Partitiviridae	Unfiltered	patristic	Heterobasidion_RNA_Virus_3	Heterobasidion_sp._Cui1	38059.7	0.023	0.00084	0.0212
Partitiviridae	Unfiltered	quasi_patristic	Mycovirus_FusoV	Fusarium_solani	35.1074	0.0325	0.00015	0.0324
Partitiviridae	Unfiltered	quasi_patristic	Nectria_radicicola_virus_L1	Nectria_radicicola	49.5617	0.042	0.00021	0.0417
Partitiviridae	Unfiltered	quasi_patristic	Penicillium_stoloniferum_virus_F	Penicillium_brevicompactum	23.2736	0.0672	0.0001	0.0664
Partitiviridae	Unfiltered	quasi_patristic	Heterobasidion_RNA_virus_1	Heterobasidion_annosum	53.1194	0.0009	0.00023	0.0009
Partitiviridae	Unfiltered	quasi_patristic	Gremmeniella_abietina_RNA_virus_MS1	Gremmeniella_abietina	43.888	0.0279	0.00019	0.0277
Partitiviridae	Unfiltered	quasi_patristic	Pepper_cryptic_virus_1	Capsicum_annuum	89.8029	0.0001	0.00038	0.0001
Partitiviridae	Unfiltered	quasi_patristic	Heterobasidion_annosum_virus	Heterobasidion_parviporum	52.1735	0.0008	0.00022	0.0008
Partitiviridae	Unfiltered	quasi_patristic	Heterobasidion_RNA_virus_2	Heterobasidion_parviporum	29.3127	0.0212	0.00012	0.0212
Partitiviridae	Unfiltered	quasi_patristic	Rosa_multiflora_cryptic_virus	Rosa_multiflora	101.014	0.0001	0.00043	0.0001
Partitiviridae	Unfiltered	quasi_patristic	Ceratocystis_resinifera_virus_1	Ceratocystis_resinifera	9.11489	0.3124	4e-05	0.3109
Partitiviridae	Unfiltered	quasi_patristic	Heterobasidion_RNA_virus_4	Heterobasidion_parviporum	47.8042	0.001	0.0002	0.001
Partitiviridae	Unfiltered	quasi_patristic	Grapevine_associated_Partitivirus_2	Vitis_vinifera	-25.739	0.9399	-0.00011	0.9409
Partitiviridae	Unfiltered	quasi_patristic	Carrot_cryptic_virus	Daucus_carota	-21.0432	0.9583	-9e-05	0.9587
Partitiviridae	Unfiltered	quasi_patristic	Aspergillus_ochraceous_virus	Aspergillus_ochraceus	49.0297	0.0211	0.00021	0.0208
Partitiviridae	Unfiltered	quasi_patristic	Ceratocystis_polonica_partitivirus	Ceratocystis_polonica	9.01232	0.3146	4e-05	0.3135
Partitiviridae	Unfiltered	quasi_patristic	Discula_destructiva_virus_2	Discula_destructiva	50.6367	0.0216	0.00021	0.0214
Partitiviridae	Unfiltered	quasi_patristic	Fusarium_poae_virus_1	Fusarium_poae	7.33129	0.416	3e-05	0.4157
Partitiviridae	Unfiltered	quasi_patristic	Vicia_faba_partitivirus_1	Vicia_faba	-16.3501	0.975	-7e-05	0.9756
Partitiviridae	Unfiltered	quasi_patristic	Beet_cryptic_virus_3	Beta_vulgaris	93.3891	0.0001	0.0004	0.0001
Partitiviridae	Unfiltered	quasi_patristic	Heterobasidion_annosum_P_type_partitivirus	Heterobasidion_annosum	29.9195	0.0193	0.00013	0.0191
Partitiviridae	Unfiltered	quasi_patristic	Raphanus_sativus_cryptic_virus_3	Raphanus_sativus	88.8365	0.0001	0.00038	0.0001
Partitiviridae	Unfiltered	quasi_patristic	Pinus_sylvestris_partitivirus_NL_2005	Pinus_sylvestris	58.3032	0.0011	0.00025	0.001
Partitiviridae	Unfiltered	quasi_patristic	Rosellinia_necatrix_partitivirus_1_W8	Rosellinia_necatrix	7.27852	0.429	3e-05	0.4283
Partitiviridae	Unfiltered	quasi_patristic	Flammulina_velutipes_browning_virus	Flammulina_velutipes	29.1484	0.0068	0.00012	0.0068
Partitiviridae	Unfiltered	quasi_patristic	Discula_destructiva_virus_1	Discula_destructiva	50.7425	0.0211	0.00021	0.0206
Partitiviridae	Unfiltered	quasi_patristic	Rose_cryptic_virus_1	Rosa_sp.	101.074	0.0001	0.00043	0.0001
Partitiviridae	Unfiltered	quasi_patristic	Heterobasidion_RNA_virus_1	Heterobasidion_araucariae	51.8705	0.001	0.00022	0.001
Partitiviridae	Unfiltered	quasi_patristic	Sclerotinia_sclerotiorum_partitivirus_S	Sclerotinia_sclerotiorum	-4.80039	0.7722	-2e-05	0.773
Partitiviridae	Unfiltered	quasi_patristic	Heterobasidion_RNA_virus_5	Heterobasidion_parviporum	47.8154	0.0013	0.0002	0.0012
Partitiviridae	Unfiltered	quasi_patristic	Helicobasidium_mompa_partitivirus_V13	Helicobasidium_mompa	47.2686	0.0259	0.0002	0.0257
Partitiviridae	Unfiltered	quasi_patristic	Grapevine_associated_partitivirus_1	Vitis_vinifera	-39.9146	0.992	-0.00017	0.992
Partitiviridae	Unfiltered	quasi_patristic	Heterobasidion_RNA_Virus_3	Heterobasidion_sp._Cui1	42.8368	0.0018	0.00018	0.0018
Partitiviridae	Unfiltered	quasi_patristic	_GLOBAL_	_GLOBAL_	1186.98	0.0001	NA	NA
Partitiviridae	Unfiltered	quasi_patristic	Fragaria_chiloensis_cryptic_virus	Fragaria_chiloensis	101.471	0.0001	0.00043	0.0001
Partitiviridae	Unfiltered	quasi_patristic	Aspergillus_ochraceous_virus	Aspergillus_ochraceoroseus	49.0297	0.0229	0.00021	0.0225
Partitiviridae	Unfiltered	quasi_patristic	Helicobasidium_mompa_partitivirus_V1_2	Helicobasidium_mompa	23.6314	0.0278	0.0001	0.0276
Partitiviridae	Unfiltered	quasi_patristic	Primula_malacoides_virus_China_Mar2007	Primula_malacoides	-41.0821	0.99	-0.00017	0.9902
Partitiviridae	Unfiltered	quasi_patristic	Beet_cryptic_virus_2	Beta_vulgaris	91.4494	0.0001	0.00039	0.0001
Partitiviridae	Unfiltered	quasi_patristic	Pittosporum_cryptic_virus_1	Pittosporum_tobira	88.2306	0.0001	0.00037	0.0001
Partitiviridae	Unfiltered	quasi_patristic	Pleurotus_ostreatus_virus_1	Pleurotus_ostreatus	30.6857	0.0546	0.00013	0.0541
Partitiviridae	Unfiltered	quasi_patristic	Raphanus_sativus_cryptic_virus_1	Raphanus_sativus	-15.6095	0.9597	-7e-05	0.9601
Partitiviridae	Unfiltered	quasi_patristic	Cryptosporidium_parvum_virus_1	Cryptosporidium_parvum	9.0044	0.1838	4e-05	0.1821
Partitiviridae	Unfiltered	quasi_patristic	Rhizoctonia_solani_virus_717	Thanatephorus_cucumeris	35.5125	0.0531	0.00015	0.0524
Partitiviridae	Unfiltered	quasi_patristic	Botryotinia_fuckeliana_partitivirus_1	Botryotinia_fuckeliana	46.0707	0.0282	0.0002	0.028
Partitiviridae	Unfiltered	quasi_patristic	Flammulina_velutipes_isometric_virus	Flammulina_velutipes	26.3105	0.0117	0.00011	0.0116
Partitiviridae	Unfiltered	quasi_patristic	Penicillium_stoloniferum_virus_S	Penicillium_brevicompactum	47.8398	0.0235	0.0002	0.0229
Partitiviridae	Unfiltered	quasi_patristic	Beet_cryptic_virus_1	Beta_vulgaris	-21.7059	0.9618	-9e-05	0.9623
Partitiviridae	Unfiltered	quasi_patristic	Helicobasidium_mompa_partitivirus_V1_1	Helicobasidium_mompa	24.2843	0.1004	0.0001	0.0996
Partitiviridae	Unfiltered	quasi_patristic	Heterobasidion_RNA_virus_1	Heterobasidion_parviporum	53.2882	0.0007	0.00023	0.0007
Partitiviridae	Unfiltered	quasi_patristic	Raphanus_sativus_cryptic_virus_2	Raphanus_sativus	95.4479	0.0001	0.0004	0.0001
Partitiviridae	Unfiltered	quasi_patristic	Heterobasidion_parviporum_partitivirus_Fr_110B	Heterobasidion_parviporum	47.8232	0.0015	0.0002	0.0014
Partitiviridae	Unfiltered	quasi_patristic	Vicia_cryptic_virus	Vicia_faba	-20.8884	0.9544	-9e-05	0.9552
Partitiviridae	Unfiltered	quasi_patristic	Black_raspberry_cryptic_virus	black_raspberry	97.2391	0.0001	0.00041	0.0001
Partitiviridae	Unfiltered	quasi_patristic	Heterobasidion_RNA_virus_1	Heterobasidion_insulare	51.8705	0.0013	0.00022	0.0013
Partitiviridae	Unfiltered	quasi_patristic	Atkinsonella_hypoxylon_virus	Atkinsonella_hypoxylon	7.95452	0.3383	3e-05	0.3373
Partitiviridae	Unfiltered	quasi_patristic	Ophiostoma_quercus_partitivirus	Ophiostoma_quercus	-6.24794	0.8171	-3e-05	0.8176
Partitiviridae	Unfiltered	quasi_patristic	Gremmeniella_abietina_RNA_virus_MS2	Gremmeniella_abietina	43.8083	0.0283	0.00019	0.0281
Partitiviridae	Unfiltered	quasi_patristic	White_clover_cryptic_virus_1	Trifolium_repens	-20.7424	0.9574	-9e-05	0.9583
Partitiviridae	Unfiltered	quasi_patristic	Helicobasidium_purpureum_partitivirus	Helicobasidium_purpureum	31.4395	0.0252	0.00013	0.0248
Partitiviridae	Unfiltered	quasi_patristic	Ophiostoma_partitivirus_1	Ophiostoma_himal-ulmi	48.197	0.0268	0.0002	0.0264
Partitiviridae	Unfiltered	quasi_patristic	Radish_partitivirus_JC_2004	Raphanus_sativus	-15.6607	0.9591	-7e-05	0.96
Partitiviridae	Unfiltered	quasi_patristic	Heterobasidion_RNA_virus_1	Heterobasidion_abietinum	53.1154	0.0004	0.00023	0.0004
Partitiviridae	Unfiltered	theory	Heterobasidion_RNA_virus_1	Heterobasidion_abietinum	27.0133	0.0001	0.00011	0.0001
Partitiviridae	Unfiltered	theory	Beet_cryptic_virus_3	Beta_vulgaris	31.3334	0.0003	0.00013	0.0003
Partitiviridae	Unfiltered	theory	Pepper_cryptic_virus_1	Capsicum_annuum	29.1634	0.0001	0.00012	0.0001
Partitiviridae	Unfiltered	theory	Rosellinia_necatrix_partitivirus_1_W8	Rosellinia_necatrix	1.62206	0.5504	1e-05	0.5501
Partitiviridae	Unfiltered	theory	Black_raspberry_cryptic_virus	black_raspberry	34.1142	0.0001	0.00014	0.0001
Partitiviridae	Unfiltered	theory	Heterobasidion_RNA_virus_1	Heterobasidion_parviporum	28.0977	0.0001	0.00012	0.0001
Partitiviridae	Unfiltered	theory	Heterobasidion_RNA_virus_5	Heterobasidion_parviporum	25.365	0.0001	0.00011	0.0001
Partitiviridae	Unfiltered	theory	Ceratocystis_resinifera_virus_1	Ceratocystis_resinifera	3.91474	0.3261	2e-05	0.3254
Partitiviridae	Unfiltered	theory	Ceratocystis_polonica_partitivirus	Ceratocystis_polonica	3.86818	0.3262	2e-05	0.326
Partitiviridae	Unfiltered	theory	Helicobasidium_mompa_partitivirus_V1_2	Helicobasidium_mompa	15.4755	0.0008	7e-05	0.0008
Partitiviridae	Unfiltered	theory	Flammulina_velutipes_isometric_virus	Flammulina_velutipes	13.6268	0.001	6e-05	0.001
Partitiviridae	Unfiltered	theory	Heterobasidion_RNA_virus_4	Heterobasidion_parviporum	25.3608	0.0001	0.00011	0.0001
Partitiviridae	Unfiltered	theory	Rosa_multiflora_cryptic_virus	Rosa_multiflora	36.9212	0.0001	0.00016	0.0001
Partitiviridae	Unfiltered	theory	Fusarium_poae_virus_1	Fusarium_poae	2.21834	0.5014	1e-05	0.5012
Partitiviridae	Unfiltered	theory	Flammulina_velutipes_browning_virus	Flammulina_velutipes	15.2676	0.0004	6e-05	0.0004
Partitiviridae	Unfiltered	theory	Aspergillus_ochraceous_virus	Aspergillus_ochraceoroseus	24.201	0.0057	0.0001	0.0055
Partitiviridae	Unfiltered	theory	Aspergillus_ochraceous_virus	Aspergillus_ochraceus	24.201	0.0061	0.0001	0.0061
Partitiviridae	Unfiltered	theory	Pittosporum_cryptic_virus_1	Pittosporum_tobira	28.5429	0.0003	0.00012	0.0003
Partitiviridae	Unfiltered	theory	Pinus_sylvestris_partitivirus_NL_2005	Pinus_sylvestris	21.2625	0.0013	9e-05	0.0012
Partitiviridae	Unfiltered	theory	Beet_cryptic_virus_2	Beta_vulgaris	30.6893	0.0003	0.00013	0.0003
Partitiviridae	Unfiltered	theory	_GLOBAL_	_GLOBAL_	539.799	0.0001	NA	NA
Partitiviridae	Unfiltered	theory	Helicobasidium_purpureum_partitivirus	Helicobasidium_purpureum	20.8085	0.0005	9e-05	0.0005
Partitiviridae	Unfiltered	theory	Discula_destructiva_virus_1	Discula_destructiva	24.0082	0.007	0.0001	0.007
Partitiviridae	Unfiltered	theory	Atkinsonella_hypoxylon_virus	Atkinsonella_hypoxylon	2.79617	0.395	1e-05	0.3942
Partitiviridae	Unfiltered	theory	Helicobasidium_mompa_partitivirus_V13	Helicobasidium_mompa	31.1827	0.0005	0.00013	0.0005
Partitiviridae	Unfiltered	theory	Gremmeniella_abietina_RNA_virus_MS2	Gremmeniella_abietina	21.5198	0.0082	9e-05	0.0081
Partitiviridae	Unfiltered	theory	Helicobasidium_mompa_partitivirus_V1_1	Helicobasidium_mompa	13.463	0.0395	6e-05	0.0393
Partitiviridae	Unfiltered	theory	Rose_cryptic_virus_1	Rosa_sp.	36.9432	0.0001	0.00016	0.0001
Partitiviridae	Unfiltered	theory	Fragaria_chiloensis_cryptic_virus	Fragaria_chiloensis	36.3389	0.0001	0.00015	0.0001
Partitiviridae	Unfiltered	theory	Discula_destructiva_virus_2	Discula_destructiva	23.9614	0.0077	0.0001	0.0077
Partitiviridae	Unfiltered	theory	Heterobasidion_annosum_virus	Heterobasidion_parviporum	27.5153	0.0001	0.00012	0.0001
Partitiviridae	Unfiltered	theory	Penicillium_stoloniferum_virus_F	Penicillium_brevicompactum	13.4777	0.0152	6e-05	0.0151
Partitiviridae	Unfiltered	theory	Radish_partitivirus_JC_2004	Raphanus_sativus	-5.86096	0.9623	-2e-05	0.9624
Partitiviridae	Unfiltered	theory	Heterobasidion_annosum_P_type_partitivirus	Heterobasidion_annosum	14.3222	0.0061	6e-05	0.0061
Partitiviridae	Unfiltered	theory	Primula_malacoides_virus_China_Mar2007	Primula_malacoides	-13.0317	0.9866	-6e-05	0.9866
Partitiviridae	Unfiltered	theory	Heterobasidion_parviporum_partitivirus_Fr_110B	Heterobasidion_parviporum	25.3712	0.0001	0.00011	0.0001
Partitiviridae	Unfiltered	theory	Heterobasidion_RNA_virus_1	Heterobasidion_annosum	27.0381	0.0001	0.00011	0.0001
Partitiviridae	Unfiltered	theory	Heterobasidion_RNA_virus_1	Heterobasidion_araucariae	24.2053	0.0001	0.0001	0.0001
Partitiviridae	Unfiltered	theory	Cryptosporidium_parvum_virus_1	Cryptosporidium_parvum	5.29252	0.0764	2e-05	0.0758
Partitiviridae	Unfiltered	theory	Raphanus_sativus_cryptic_virus_1	Raphanus_sativus	-5.84209	0.9626	-2e-05	0.9632
Partitiviridae	Unfiltered	theory	Ophiostoma_partitivirus_1	Ophiostoma_himal-ulmi	23.2315	0.0095	0.0001	0.0094
Partitiviridae	Unfiltered	theory	Raphanus_sativus_cryptic_virus_3	Raphanus_sativus	30.7461	0.0001	0.00013	0.0001
Partitiviridae	Unfiltered	theory	Ophiostoma_quercus_partitivirus	Ophiostoma_quercus	-5.54062	0.9585	-2e-05	0.9587
Partitiviridae	Unfiltered	theory	Heterobasidion_RNA_virus_1	Heterobasidion_insulare	24.2054	0.0001	0.0001	0.0001
Partitiviridae	Unfiltered	theory	Carrot_cryptic_virus	Daucus_carota	-8.50095	0.9694	-4e-05	0.9695
Partitiviridae	Unfiltered	theory	Vicia_faba_partitivirus_1	Vicia_faba	-5.63657	0.9703	-2e-05	0.9703
Partitiviridae	Unfiltered	theory	Botryotinia_fuckeliana_partitivirus_1	Botryotinia_fuckeliana	22.2086	0.0117	9e-05	0.0114
Partitiviridae	Unfiltered	theory	Sclerotinia_sclerotiorum_partitivirus_S	Sclerotinia_sclerotiorum	-4.8878	0.9477	-2e-05	0.9479
Partitiviridae	Unfiltered	theory	Gremmeniella_abietina_RNA_virus_MS1	Gremmeniella_abietina	21.5557	0.0084	9e-05	0.0084
Partitiviridae	Unfiltered	theory	Raphanus_sativus_cryptic_virus_2	Raphanus_sativus	33.5585	0.0001	0.00014	0.0001
Partitiviridae	Unfiltered	theory	Beet_cryptic_virus_1	Beta_vulgaris	-8.85265	0.9746	-4e-05	0.9748
Partitiviridae	Unfiltered	theory	Nectria_radicicola_virus_L1	Nectria_radicicola	21.449	0.0363	9e-05	0.0357
Partitiviridae	Unfiltered	theory	Vicia_cryptic_virus	Vicia_faba	-7.55066	0.955	-3e-05	0.9552
Partitiviridae	Unfiltered	theory	Pleurotus_ostreatus_virus_1	Pleurotus_ostreatus	14.7035	0.029	6e-05	0.0289
Partitiviridae	Unfiltered	theory	Heterobasidion_RNA_Virus_3	Heterobasidion_sp._Cui1	20.116	0.0003	8e-05	0.0003
Partitiviridae	Unfiltered	theory	Grapevine_associated_Partitivirus_2	Vitis_vinifera	-6.27143	0.8776	-3e-05	0.8777
Partitiviridae	Unfiltered	theory	Mycovirus_FusoV	Fusarium_solani	14.4764	0.0274	6e-05	0.0272
Partitiviridae	Unfiltered	theory	Grapevine_associated_partitivirus_1	Vitis_vinifera	-14.3767	0.9931	-6e-05	0.9932
Partitiviridae	Unfiltered	theory	Penicillium_stoloniferum_virus_S	Penicillium_brevicompactum	23.615	0.0077	0.0001	0.0075
Partitiviridae	Unfiltered	theory	Heterobasidion_RNA_virus_2	Heterobasidion_parviporum	14.109	0.0055	6e-05	0.0054
Partitiviridae	Unfiltered	theory	Rhizoctonia_solani_virus_717	Thanatephorus_cucumeris	16.9442	0.0263	7e-05	0.0259
Partitiviridae	Unfiltered	theory	White_clover_cryptic_virus_1	Trifolium_repens	-7.51312	0.9543	-3e-05	0.9545
Totiviridae	Gblocks	first_mismatch	Penaeid_shrimp_infectious_myonecrosis_virus	Penaeus_vannamei	3.81453	0.0164	2e-05	0.0164
Totiviridae	Gblocks	first_mismatch	Aspergillus_mycovirus_178	Emericella_nidulans	1.0454	0.09	1e-05	0.0897
Totiviridae	Gblocks	first_mismatch	Helminthosporium_victoriae_virus_190S	Cochliobolus_victoriae	0.93022	0.0935	0	0.0933
Totiviridae	Gblocks	first_mismatch	Trichomonas_vaginalis_virus_3	Trichomonas_vaginalis	1.04992	0.0945	1e-05	0.0944
Totiviridae	Gblocks	first_mismatch	Botryotinia_fuckeliana_totivirus_1	Botryotinia_fuckeliana	0.96344	0.0899	1e-05	0.0898
Totiviridae	Gblocks	first_mismatch	Tolypocladium_cylindrosporum_virus_1	Tolypocladium_cylindrosporum	0.94597	0.0867	1e-05	0.0867
Totiviridae	Gblocks	first_mismatch	Trichomonas_vaginalis_virus_1	Trichomonas_vaginalis	1.05353	0.1015	1e-05	0.1013
Totiviridae	Gblocks	first_mismatch	Piscine_myocarditis_virus_AL_V_708	Salmo_salar	2.8665	0.0296	2e-05	0.0296
Totiviridae	Gblocks	first_mismatch	Ustilago_maydis_virus_H1	Ustilago_maydis	0.75549	0.0895	0	0.0894
Totiviridae	Gblocks	first_mismatch	Grapevine_associated_totivirus_2	Vitis_vinifera	9.54869	0.0491	5e-05	0.0491
Totiviridae	Gblocks	first_mismatch	Ribes_virus_F	Ribes_sp._Qiu_95022	6.29748	0.0004	3e-05	0.0004
Totiviridae	Gblocks	first_mismatch	Leishmania_RNA_virus_1_13	Leishmania_braziliensis	6.05754	0.0283	3e-05	0.0283
Totiviridae	Gblocks	first_mismatch	Gremmeniella_abietina_RNA_virus_L2	Gremmeniella_abietina	1.07812	0.0742	1e-05	0.0742
Totiviridae	Gblocks	first_mismatch	Tolypocladium_cylindrosporum_virus_2	Tolypocladium_cylindrosporum	0.34512	0.1281	0	0.1281
Totiviridae	Gblocks	first_mismatch	Leishmania_RNA_virus_2_1	Leishmania_major	4.05968	0.0087	2e-05	0.0087
Totiviridae	Gblocks	first_mismatch	Phlebiopsis_gigantea_mycovirus_dsRNA_1	Phlebiopsis_gigantea	0.37395	0.1068	0	0.1068
Totiviridae	Gblocks	first_mismatch	Tuber_aestivum_virus_1	Tuber_aestivum	-1.39734	0.9514	-1e-05	0.9514
Totiviridae	Gblocks	first_mismatch	Cherry_chlorotic_rusty_spot_associated_totiviral_like_dsRNA_3	Prunus_avium	8.79624	0.0037	5e-05	0.0037
Totiviridae	Gblocks	first_mismatch	Trichomonas_vaginalis_virus	Trichomonas_vaginalis	1.05353	0.096	1e-05	0.0959
Totiviridae	Gblocks	first_mismatch	Drosophila_melanogaster_totivirus_SW_2009a	Drosophila_melanogaster	4.64672	0.0149	2e-05	0.0149
Totiviridae	Gblocks	first_mismatch	unidentified_blackcurrent_Totiviridae	Ribes_nigrum	6.29748	0.0003	3e-05	0.0003
Totiviridae	Gblocks	first_mismatch	Totivirus_Atlantic_salmon_CMS_Norway	Salmo_salar	2.8665	0.0276	2e-05	0.0276
Totiviridae	Gblocks	first_mismatch	Trichomonas_vaginalis_virus_2	Trichomonas_vaginalis	1.01606	0.0898	1e-05	0.0897
Totiviridae	Gblocks	first_mismatch	Giardia_lamblia_virus	Giardia_lamblia	0.5543	0.3879	0	0.3879
Totiviridae	Gblocks	first_mismatch	Magnaporthe_oryzae_virus_2	Magnaporthe_oryzae	1.0117	0.0751	1e-05	0.0751
Totiviridae	Gblocks	first_mismatch	Aspergillus_mycovirus_1816	Emericella_nidulans	0.26257	0.1719	0	0.1719
Totiviridae	Gblocks	first_mismatch	Gremmeniella_abietina_RNA_virus_L1	Gremmeniella_abietina	1.07094	0.0724	1e-05	0.0723
Totiviridae	Gblocks	first_mismatch	Helicobasidium_mompa_totivirus_1_17	Helicobasidium_mompa	0.5572	0.2137	0	0.2136
Totiviridae	Gblocks	first_mismatch	Leishmania_RNA_virus_1_13	Leishmania_sp.	6.55242	0.021	3e-05	0.0209
Totiviridae	Gblocks	first_mismatch	Leishmania_RNA_virus_1_1	Leishmania_sp.	4.6408	0.0041	2e-05	0.004
Totiviridae	Gblocks	first_mismatch	Armigeres_subalbatus_virus_SaX06_AK20	Armigeres_subalbatus	4.37116	0.0134	2e-05	0.0133
Totiviridae	Gblocks	first_mismatch	Phlebiopsis_gigantea_mycovirus_dsRNA_2	Phlebiopsis_gigantea	0.82745	0.0812	0	0.0812
Totiviridae	Gblocks	first_mismatch	Chalara_elegans_RNA_Virus_1	Thielaviopsis_basicola	1.10094	0.0932	1e-05	0.0931
Totiviridae	Gblocks	first_mismatch	Amasya_cherry_disease_associated_mycovirus	Prunus_avium	6.11016	0.0003	3e-05	0.0003
Totiviridae	Gblocks	first_mismatch	Leishmania_RNA_virus_1_4	Leishmania_sp.	4.65848	0.0039	2e-05	0.0039
Totiviridae	Gblocks	first_mismatch	Leishmania_RNA_virus_2_1	Leishmania_sp.	4.77653	0.0038	3e-05	0.0038
Totiviridae	Gblocks	first_mismatch	Eimeria_brunetti_RNA_virus_1	Eimeria_brunetti	0.27872	0.471	0	0.471
Totiviridae	Gblocks	first_mismatch	Cherry_chlorotic_rusty_spot_associated_totiviral_like_dsRNA_4	Prunus_avium	6.16645	0.0005	3e-05	0.0005
Totiviridae	Gblocks	first_mismatch	Saccharomyces_cerevisiae_virus_L_BC_La	Saccharomyces_cerevisiae	-0.25954	0.8305	0	0.8306
Totiviridae	Gblocks	first_mismatch	Ophiostoma_minus_totivirus	Ophiostoma_minus	1.40892	0.1604	1e-05	0.1603
Totiviridae	Gblocks	first_mismatch	Epichloe_festucae_virus_1	Epichloe_festucae	0.94297	0.0808	0	0.0806
Totiviridae	Gblocks	first_mismatch	Saccharomyces_cerevisiae_virus_L_A_L1	Saccharomyces_cerevisiae	-1.2744	0.9377	-1e-05	0.9378
Totiviridae	Gblocks	first_mismatch	Sphaeropsis_sapinea_RNA_virus_2	Sphaeropsis_sapinea	0.98398	0.0782	1e-05	0.0782
Totiviridae	Gblocks	first_mismatch	Coniothyrium_minitans_RNA_virus	Coniothyrium_minitans	1.0418	0.0804	1e-05	0.0804
Totiviridae	Gblocks	first_mismatch	Black_raspberry_virus_F	black_raspberry	6.28926	0.0004	3e-05	0.0004
Totiviridae	Gblocks	first_mismatch	Magnaporthe_oryzae_virus_1	Magnaporthe_oryzae	0.18744	0.16	0	0.1598
Totiviridae	Gblocks	first_mismatch	_GLOBAL_	_GLOBAL_	71.532	0.0001	NA	NA
Totiviridae	Gblocks	first_mismatch	Sphaeropsis_sapinea_RNA_virus_1	Sphaeropsis_sapinea	0.92851	0.1065	0	0.1064
Totiviridae	Gblocks	patristic	Gremmeniella_abietina_RNA_virus_L1	Gremmeniella_abietina	23470.8	0.0364	0.00122	0.0345
Totiviridae	Gblocks	patristic	Ribes_virus_F	Ribes_sp._Qiu_95022	75811.8	0.0117	0.00394	0.0105
Totiviridae	Gblocks	patristic	Aspergillus_mycovirus_178	Emericella_nidulans	22406.6	0.0423	0.00116	0.04
Totiviridae	Gblocks	patristic	Piscine_myocarditis_virus_AL_V_708	Salmo_salar	44944.6	0.0377	0.00233	0.0358
Totiviridae	Gblocks	patristic	Ophiostoma_minus_totivirus	Ophiostoma_minus	40333.2	0.0453	0.00209	0.0436
Totiviridae	Gblocks	patristic	Cherry_chlorotic_rusty_spot_associated_totiviral_like_dsRNA_3	Prunus_avium	125278	0.0388	0.0065	0.0372
Totiviridae	Gblocks	patristic	Leishmania_RNA_virus_1_13	Leishmania_braziliensis	-398.398	0.7289	-2e-05	0.729
Totiviridae	Gblocks	patristic	Botryotinia_fuckeliana_totivirus_1	Botryotinia_fuckeliana	21985.8	0.0385	0.00114	0.0361
Totiviridae	Gblocks	patristic	Chalara_elegans_RNA_Virus_1	Thielaviopsis_basicola	34925.9	0.018	0.00181	0.0166
Totiviridae	Gblocks	patristic	Helminthosporium_victoriae_virus_190S	Cochliobolus_victoriae	27020	0.0216	0.0014	0.0204
Totiviridae	Gblocks	patristic	Epichloe_festucae_virus_1	Epichloe_festucae	24635.2	0.0226	0.00128	0.0214
Totiviridae	Gblocks	patristic	Grapevine_associated_totivirus_2	Vitis_vinifera	127007	0.1349	0.00659	0.1291
Totiviridae	Gblocks	patristic	Sphaeropsis_sapinea_RNA_virus_2	Sphaeropsis_sapinea	27863.6	0.0204	0.00145	0.0188
Totiviridae	Gblocks	patristic	Eimeria_brunetti_RNA_virus_1	Eimeria_brunetti	-3730.87	0.7497	-0.00019	0.7532
Totiviridae	Gblocks	patristic	Gremmeniella_abietina_RNA_virus_L2	Gremmeniella_abietina	23603.8	0.0356	0.00123	0.0339
Totiviridae	Gblocks	patristic	Leishmania_RNA_virus_1_13	Leishmania_sp.	-7696.94	0.8273	-0.0004	0.83
Totiviridae	Gblocks	patristic	Magnaporthe_oryzae_virus_1	Magnaporthe_oryzae	5059.4	0.0507	0.00026	0.0471
Totiviridae	Gblocks	patristic	Saccharomyces_cerevisiae_virus_L_BC_La	Saccharomyces_cerevisiae	-3610.74	0.8536	-0.00019	0.858
Totiviridae	Gblocks	patristic	Penaeid_shrimp_infectious_myonecrosis_virus	Penaeus_vannamei	72336.9	0.0147	0.00376	0.0137
Totiviridae	Gblocks	patristic	Totivirus_Atlantic_salmon_CMS_Norway	Salmo_salar	44944.6	0.0386	0.00233	0.0366
Totiviridae	Gblocks	patristic	unidentified_blackcurrent_Totiviridae	Ribes_nigrum	75811.8	0.0134	0.00394	0.0118
Totiviridae	Gblocks	patristic	Coniothyrium_minitans_RNA_virus	Coniothyrium_minitans	26141	0.0282	0.00136	0.0268
Totiviridae	Gblocks	patristic	Tolypocladium_cylindrosporum_virus_1	Tolypocladium_cylindrosporum	27935.5	0.0169	0.00145	0.016
Totiviridae	Gblocks	patristic	Magnaporthe_oryzae_virus_2	Magnaporthe_oryzae	25907.7	0.0228	0.00135	0.0213
Totiviridae	Gblocks	patristic	Leishmania_RNA_virus_2_1	Leishmania_sp.	-1952.61	0.6968	-0.0001	0.6995
Totiviridae	Gblocks	patristic	Sphaeropsis_sapinea_RNA_virus_1	Sphaeropsis_sapinea	27562.6	0.0258	0.00143	0.0243
Totiviridae	Gblocks	patristic	Leishmania_RNA_virus_2_1	Leishmania_major	2391.64	0.548	0.00012	0.5449
Totiviridae	Gblocks	patristic	Amasya_cherry_disease_associated_mycovirus	Prunus_avium	85875.2	0.0057	0.00446	0.0054
Totiviridae	Gblocks	patristic	Tuber_aestivum_virus_1	Tuber_aestivum	-18960.7	0.9425	-0.00098	0.9458
Totiviridae	Gblocks	patristic	Trichomonas_vaginalis_virus_1	Trichomonas_vaginalis	-8917.41	0.8754	-0.00046	0.8804
Totiviridae	Gblocks	patristic	Helicobasidium_mompa_totivirus_1_17	Helicobasidium_mompa	4263.8	0.2991	0.00022	0.2928
Totiviridae	Gblocks	patristic	Aspergillus_mycovirus_1816	Emericella_nidulans	2538.54	0.2671	0.00013	0.2589
Totiviridae	Gblocks	patristic	Cherry_chlorotic_rusty_spot_associated_totiviral_like_dsRNA_4	Prunus_avium	86758.3	0.0055	0.0045	0.0053
Totiviridae	Gblocks	patristic	Phlebiopsis_gigantea_mycovirus_dsRNA_2	Phlebiopsis_gigantea	7819.73	0.1832	0.00041	0.1767
Totiviridae	Gblocks	patristic	Tolypocladium_cylindrosporum_virus_2	Tolypocladium_cylindrosporum	4659.49	0.1665	0.00024	0.1611
Totiviridae	Gblocks	patristic	Trichomonas_vaginalis_virus_2	Trichomonas_vaginalis	-8552.9	0.8706	-0.00044	0.875
Totiviridae	Gblocks	patristic	Leishmania_RNA_virus_1_1	Leishmania_sp.	-1832.87	0.6816	-0.0001	0.683
Totiviridae	Gblocks	patristic	_GLOBAL_	_GLOBAL_	872545	0.0006	NA	NA
Totiviridae	Gblocks	patristic	Black_raspberry_virus_F	black_raspberry	85786.8	0.0063	0.00445	0.006
Totiviridae	Gblocks	patristic	Phlebiopsis_gigantea_mycovirus_dsRNA_1	Phlebiopsis_gigantea	2868.21	0.2807	0.00015	0.2711
Totiviridae	Gblocks	patristic	Trichomonas_vaginalis_virus	Trichomonas_vaginalis	-8917.41	0.8825	-0.00046	0.8868
Totiviridae	Gblocks	patristic	Saccharomyces_cerevisiae_virus_L_A_L1	Saccharomyces_cerevisiae	-15712.4	0.9232	-0.00082	0.9262
Totiviridae	Gblocks	patristic	Trichomonas_vaginalis_virus_3	Trichomonas_vaginalis	-8860.72	0.8782	-0.00046	0.8832
Totiviridae	Gblocks	patristic	Ustilago_maydis_virus_H1	Ustilago_maydis	5327.5	0.2626	0.00028	0.2557
Totiviridae	Gblocks	patristic	Armigeres_subalbatus_virus_SaX06_AK20	Armigeres_subalbatus	111588	0.0054	0.00579	0.005
Totiviridae	Gblocks	patristic	Giardia_lamblia_virus	Giardia_lamblia	15872.3	0.1893	0.00082	0.1824
Totiviridae	Gblocks	patristic	Leishmania_RNA_virus_1_4	Leishmania_sp.	-1853.94	0.6887	-0.0001	0.6904
Totiviridae	Gblocks	patristic	Drosophila_melanogaster_totivirus_SW_2009a	Drosophila_melanogaster	130984	0.005	0.0068	0.0046
Totiviridae	Gblocks	quasi_patristic	Leishmania_RNA_virus_2_1	Leishmania_sp.	43.6401	0.0053	0.00023	0.0053
Totiviridae	Gblocks	quasi_patristic	Cherry_chlorotic_rusty_spot_associated_totiviral_like_dsRNA_4	Prunus_avium	75.0129	0.0001	0.0004	0.0001
Totiviridae	Gblocks	quasi_patristic	Epichloe_festucae_virus_1	Epichloe_festucae	13.7568	0.0293	7e-05	0.029
Totiviridae	Gblocks	quasi_patristic	Ustilago_maydis_virus_H1	Ustilago_maydis	8.28701	0.0847	4e-05	0.0837
Totiviridae	Gblocks	quasi_patristic	Gremmeniella_abietina_RNA_virus_L2	Gremmeniella_abietina	15.6535	0.0288	8e-05	0.0286
Totiviridae	Gblocks	quasi_patristic	Aspergillus_mycovirus_178	Emericella_nidulans	14.3514	0.0446	8e-05	0.044
Totiviridae	Gblocks	quasi_patristic	_GLOBAL_	_GLOBAL_	832.49	0.0001	NA	NA
Totiviridae	Gblocks	quasi_patristic	Tolypocladium_cylindrosporum_virus_1	Tolypocladium_cylindrosporum	13.3435	0.046	7e-05	0.0456
Totiviridae	Gblocks	quasi_patristic	Ophiostoma_minus_totivirus	Ophiostoma_minus	21.279	0.0793	0.00011	0.0789
Totiviridae	Gblocks	quasi_patristic	Drosophila_melanogaster_totivirus_SW_2009a	Drosophila_melanogaster	71.7736	0.0009	0.00038	0.0009
Totiviridae	Gblocks	quasi_patristic	Leishmania_RNA_virus_1_13	Leishmania_braziliensis	60.0367	0.0343	0.00032	0.0339
Totiviridae	Gblocks	quasi_patristic	Grapevine_associated_totivirus_2	Vitis_vinifera	115.845	0.0146	0.00062	0.0141
Totiviridae	Gblocks	quasi_patristic	Leishmania_RNA_virus_2_1	Leishmania_major	40.3192	0.0098	0.00021	0.0098
Totiviridae	Gblocks	quasi_patristic	Leishmania_RNA_virus_1_1	Leishmania_sp.	42.315	0.0066	0.00022	0.0065
Totiviridae	Gblocks	quasi_patristic	Aspergillus_mycovirus_1816	Emericella_nidulans	2.44677	0.2372	1e-05	0.2354
Totiviridae	Gblocks	quasi_patristic	Armigeres_subalbatus_virus_SaX06_AK20	Armigeres_subalbatus	65.88	0.0011	0.00035	0.0011
Totiviridae	Gblocks	quasi_patristic	Trichomonas_vaginalis_virus_1	Trichomonas_vaginalis	12.2025	0.0857	6e-05	0.085
Totiviridae	Gblocks	quasi_patristic	Coniothyrium_minitans_RNA_virus	Coniothyrium_minitans	14.412	0.0386	8e-05	0.0382
Totiviridae	Gblocks	quasi_patristic	Magnaporthe_oryzae_virus_1	Magnaporthe_oryzae	2.72438	0.0902	1e-05	0.0893
Totiviridae	Gblocks	quasi_patristic	Penaeid_shrimp_infectious_myonecrosis_virus	Penaeus_vannamei	50.2858	0.0038	0.00027	0.0038
Totiviridae	Gblocks	quasi_patristic	Piscine_myocarditis_virus_AL_V_708	Salmo_salar	41.6092	0.006	0.00022	0.006
Totiviridae	Gblocks	quasi_patristic	Giardia_lamblia_virus	Giardia_lamblia	-2.61911	0.6999	-1e-05	0.7004
Totiviridae	Gblocks	quasi_patristic	Chalara_elegans_RNA_Virus_1	Thielaviopsis_basicola	14.7439	0.054	8e-05	0.0536
Totiviridae	Gblocks	quasi_patristic	Gremmeniella_abietina_RNA_virus_L1	Gremmeniella_abietina	15.5586	0.0268	8e-05	0.0266
Totiviridae	Gblocks	quasi_patristic	Leishmania_RNA_virus_1_13	Leishmania_sp.	62.3585	0.0287	0.00033	0.0282
Totiviridae	Gblocks	quasi_patristic	Helminthosporium_victoriae_virus_190S	Cochliobolus_victoriae	12.5116	0.0535	7e-05	0.0531
Totiviridae	Gblocks	quasi_patristic	Ribes_virus_F	Ribes_sp._Qiu_95022	69.6587	0.0002	0.00037	0.0002
Totiviridae	Gblocks	quasi_patristic	Cherry_chlorotic_rusty_spot_associated_totiviral_like_dsRNA_3	Prunus_avium	111.392	0.0007	0.00059	0.0007
Totiviridae	Gblocks	quasi_patristic	Trichomonas_vaginalis_virus_3	Trichomonas_vaginalis	12.2408	0.0775	7e-05	0.0772
Totiviridae	Gblocks	quasi_patristic	Tuber_aestivum_virus_1	Tuber_aestivum	-18.2658	0.9741	-0.0001	0.9743
Totiviridae	Gblocks	quasi_patristic	Saccharomyces_cerevisiae_virus_L_A_L1	Saccharomyces_cerevisiae	-14.778	0.9487	-8e-05	0.9494
Totiviridae	Gblocks	quasi_patristic	Amasya_cherry_disease_associated_mycovirus	Prunus_avium	74.2866	0.0001	0.00039	0.0001
Totiviridae	Gblocks	quasi_patristic	Magnaporthe_oryzae_virus_2	Magnaporthe_oryzae	14.564	0.0279	8e-05	0.0276
Totiviridae	Gblocks	quasi_patristic	Leishmania_RNA_virus_1_4	Leishmania_sp.	42.4819	0.0066	0.00023	0.0065
Totiviridae	Gblocks	quasi_patristic	Trichomonas_vaginalis_virus	Trichomonas_vaginalis	12.2025	0.0813	6e-05	0.0807
Totiviridae	Gblocks	quasi_patristic	Phlebiopsis_gigantea_mycovirus_dsRNA_1	Phlebiopsis_gigantea	3.6534	0.1431	2e-05	0.1414
Totiviridae	Gblocks	quasi_patristic	Trichomonas_vaginalis_virus_2	Trichomonas_vaginalis	11.814	0.0754	6e-05	0.0747
Totiviridae	Gblocks	quasi_patristic	Black_raspberry_virus_F	black_raspberry	73.4308	0.0001	0.00039	0.0001
Totiviridae	Gblocks	quasi_patristic	Sphaeropsis_sapinea_RNA_virus_2	Sphaeropsis_sapinea	13.1763	0.0417	7e-05	0.0414
Totiviridae	Gblocks	quasi_patristic	Totivirus_Atlantic_salmon_CMS_Norway	Salmo_salar	41.6092	0.0059	0.00022	0.0059
Totiviridae	Gblocks	quasi_patristic	Helicobasidium_mompa_totivirus_1_17	Helicobasidium_mompa	6.93971	0.1792	4e-05	0.1787
Totiviridae	Gblocks	quasi_patristic	Sphaeropsis_sapinea_RNA_virus_1	Sphaeropsis_sapinea	12.6442	0.0637	7e-05	0.0637
Totiviridae	Gblocks	quasi_patristic	Botryotinia_fuckeliana_totivirus_1	Botryotinia_fuckeliana	14.2473	0.0371	8e-05	0.0368
Totiviridae	Gblocks	quasi_patristic	Tolypocladium_cylindrosporum_virus_2	Tolypocladium_cylindrosporum	3.43329	0.1653	2e-05	0.1643
Totiviridae	Gblocks	quasi_patristic	Eimeria_brunetti_RNA_virus_1	Eimeria_brunetti	5.67202	0.3651	3e-05	0.3645
Totiviridae	Gblocks	quasi_patristic	Saccharomyces_cerevisiae_virus_L_BC_La	Saccharomyces_cerevisiae	-3.24376	0.8671	-2e-05	0.8681
Totiviridae	Gblocks	quasi_patristic	Phlebiopsis_gigantea_mycovirus_dsRNA_2	Phlebiopsis_gigantea	8.91919	0.0823	5e-05	0.0812
Totiviridae	Gblocks	quasi_patristic	unidentified_blackcurrent_Totiviridae	Ribes_nigrum	69.6587	0.0002	0.00037	0.0002
Totiviridae	Gblocks	theory	Epichloe_festucae_virus_1	Epichloe_festucae	4.53587	0.0676	2e-05	0.0674
Totiviridae	Gblocks	theory	Ustilago_maydis_virus_H1	Ustilago_maydis	4.0172	0.0561	2e-05	0.0556
Totiviridae	Gblocks	theory	Eimeria_brunetti_RNA_virus_1	Eimeria_brunetti	1.83741	0.4401	1e-05	0.4397
Totiviridae	Gblocks	theory	Penaeid_shrimp_infectious_myonecrosis_virus	Penaeus_vannamei	20.1595	0.0048	0.00011	0.0047
Totiviridae	Gblocks	theory	Leishmania_RNA_virus_1_13	Leishmania_braziliensis	36.1051	0.0054	0.00019	0.0053
Totiviridae	Gblocks	theory	Saccharomyces_cerevisiae_virus_L_A_L1	Saccharomyces_cerevisiae	-1.82764	0.7747	-1e-05	0.7747
Totiviridae	Gblocks	theory	Helicobasidium_mompa_totivirus_1_17	Helicobasidium_mompa	1.66437	0.321	1e-05	0.3207
Totiviridae	Gblocks	theory	Gremmeniella_abietina_RNA_virus_L1	Gremmeniella_abietina	5.04083	0.0646	3e-05	0.064
Totiviridae	Gblocks	theory	Black_raspberry_virus_F	black_raspberry	27.5535	0.0003	0.00015	0.0003
Totiviridae	Gblocks	theory	Armigeres_subalbatus_virus_SaX06_AK20	Armigeres_subalbatus	23.1519	0.0046	0.00012	0.0046
Totiviridae	Gblocks	theory	Totivirus_Atlantic_salmon_CMS_Norway	Salmo_salar	15.8607	0.0098	8e-05	0.0098
Totiviridae	Gblocks	theory	Aspergillus_mycovirus_178	Emericella_nidulans	3.16293	0.1893	2e-05	0.1889
Totiviridae	Gblocks	theory	Chalara_elegans_RNA_Virus_1	Thielaviopsis_basicola	5.25388	0.0805	3e-05	0.0803
Totiviridae	Gblocks	theory	unidentified_blackcurrent_Totiviridae	Ribes_nigrum	27.1393	0.0003	0.00014	0.0003
Totiviridae	Gblocks	theory	Giardia_lamblia_virus	Giardia_lamblia	1.85907	0.4672	1e-05	0.4671
Totiviridae	Gblocks	theory	Sphaeropsis_sapinea_RNA_virus_1	Sphaeropsis_sapinea	3.93388	0.1252	2e-05	0.1252
Totiviridae	Gblocks	theory	Tolypocladium_cylindrosporum_virus_1	Tolypocladium_cylindrosporum	4.57956	0.0771	2e-05	0.0768
Totiviridae	Gblocks	theory	Trichomonas_vaginalis_virus_1	Trichomonas_vaginalis	5.37279	0.0732	3e-05	0.073
Totiviridae	Gblocks	theory	Leishmania_RNA_virus_1_13	Leishmania_sp.	37.0785	0.0049	0.0002	0.0048
Totiviridae	Gblocks	theory	Phlebiopsis_gigantea_mycovirus_dsRNA_2	Phlebiopsis_gigantea	4.26412	0.0525	2e-05	0.0523
Totiviridae	Gblocks	theory	Coniothyrium_minitans_RNA_virus	Coniothyrium_minitans	4.31726	0.0978	2e-05	0.0973
Totiviridae	Gblocks	theory	Cherry_chlorotic_rusty_spot_associated_totiviral_like_dsRNA_4	Prunus_avium	27.9933	0.0002	0.00015	0.0001
Totiviridae	Gblocks	theory	Helminthosporium_victoriae_virus_190S	Cochliobolus_victoriae	3.9059	0.109	2e-05	0.1087
Totiviridae	Gblocks	theory	Grapevine_associated_totivirus_2	Vitis_vinifera	46.1121	0.0209	0.00024	0.0207
Totiviridae	Gblocks	theory	Amasya_cherry_disease_associated_mycovirus	Prunus_avium	27.7316	0.0001	0.00015	0.0001
Totiviridae	Gblocks	theory	_GLOBAL_	_GLOBAL_	354.084	0.0001	NA	NA
Totiviridae	Gblocks	theory	Trichomonas_vaginalis_virus_3	Trichomonas_vaginalis	5.30509	0.0715	3e-05	0.0712
Totiviridae	Gblocks	theory	Trichomonas_vaginalis_virus	Trichomonas_vaginalis	5.37279	0.0703	3e-05	0.07
Totiviridae	Gblocks	theory	Leishmania_RNA_virus_1_4	Leishmania_sp.	24.0825	0.0006	0.00013	0.0006
Totiviridae	Gblocks	theory	Cherry_chlorotic_rusty_spot_associated_totiviral_like_dsRNA_3	Prunus_avium	40.4425	0.002	0.00021	0.002
Totiviridae	Gblocks	theory	Sphaeropsis_sapinea_RNA_virus_2	Sphaeropsis_sapinea	4.09878	0.0938	2e-05	0.0933
Totiviridae	Gblocks	theory	Drosophila_melanogaster_totivirus_SW_2009a	Drosophila_melanogaster	24.578	0.0052	0.00013	0.005
Totiviridae	Gblocks	theory	Gremmeniella_abietina_RNA_virus_L2	Gremmeniella_abietina	5.0726	0.0644	3e-05	0.0641
Totiviridae	Gblocks	theory	Leishmania_RNA_virus_2_1	Leishmania_major	23.3323	0.0016	0.00012	0.0015
Totiviridae	Gblocks	theory	Trichomonas_vaginalis_virus_2	Trichomonas_vaginalis	5.13505	0.0653	3e-05	0.0651
Totiviridae	Gblocks	theory	Saccharomyces_cerevisiae_virus_L_BC_La	Saccharomyces_cerevisiae	-0.19359	0.622	0	0.6221
Totiviridae	Gblocks	theory	Aspergillus_mycovirus_1816	Emericella_nidulans	0.90824	0.3053	0	0.3042
Totiviridae	Gblocks	theory	Ribes_virus_F	Ribes_sp._Qiu_95022	27.1393	0.0004	0.00014	0.0004
Totiviridae	Gblocks	theory	Ophiostoma_minus_totivirus	Ophiostoma_minus	7.21211	0.132	4e-05	0.1318
Totiviridae	Gblocks	theory	Magnaporthe_oryzae_virus_2	Magnaporthe_oryzae	4.90434	0.0627	3e-05	0.0625
Totiviridae	Gblocks	theory	Tuber_aestivum_virus_1	Tuber_aestivum	-2.82374	0.8417	-1e-05	0.8419
Totiviridae	Gblocks	theory	Botryotinia_fuckeliana_totivirus_1	Botryotinia_fuckeliana	4.52056	0.0825	2e-05	0.0823
Totiviridae	Gblocks	theory	Phlebiopsis_gigantea_mycovirus_dsRNA_1	Phlebiopsis_gigantea	1.97877	0.0812	1e-05	0.0804
Totiviridae	Gblocks	theory	Tolypocladium_cylindrosporum_virus_2	Tolypocladium_cylindrosporum	1.19045	0.2793	1e-05	0.2784
Totiviridae	Gblocks	theory	Piscine_myocarditis_virus_AL_V_708	Salmo_salar	15.8607	0.0095	8e-05	0.0094
Totiviridae	Gblocks	theory	Leishmania_RNA_virus_2_1	Leishmania_sp.	24.742	0.0007	0.00013	0.0007
Totiviridae	Gblocks	theory	Magnaporthe_oryzae_virus_1	Magnaporthe_oryzae	0.8119	0.1745	0	0.1741
Totiviridae	Gblocks	theory	Leishmania_RNA_virus_1_1	Leishmania_sp.	23.9886	0.0006	0.00013	0.0006
Totiviridae	Rascal	first_mismatch	Saccharomyces_cerevisiae_virus_L_A_L1	Saccharomyces_cerevisiae	-0.48944	0.9335	-2e-05	0.9336
Totiviridae	Rascal	first_mismatch	Magnaporthe_oryzae_virus_2	Magnaporthe_oryzae	0.62473	0.0113	2e-05	0.0113
Totiviridae	Rascal	first_mismatch	Trichomonas_vaginalis_virus_2	Trichomonas_vaginalis	3.80448	0.0002	0.00015	0.0002
Totiviridae	Rascal	first_mismatch	Cherry_chlorotic_rusty_spot_associated_totiviral_like_dsRNA_4	Prunus_avium	3.67835	0.0004	0.00014	0.0004
Totiviridae	Rascal	first_mismatch	Chalara_elegans_RNA_Virus_1	Thielaviopsis_basicola	0.75869	0.0128	3e-05	0.0127
Totiviridae	Rascal	first_mismatch	Sphaeropsis_sapinea_RNA_virus_2	Sphaeropsis_sapinea	0.46722	0.0118	2e-05	0.0118
Totiviridae	Rascal	first_mismatch	unidentified_blackcurrent_Totiviridae	Ribes_nigrum	2.97955	0.0018	0.00012	0.0018
Totiviridae	Rascal	first_mismatch	Helminthosporium_victoriae_virus_190S	Cochliobolus_victoriae	0.73098	0.0162	3e-05	0.0162
Totiviridae	Rascal	first_mismatch	Magnaporthe_oryzae_virus_1	Magnaporthe_oryzae	0.79303	0.015	3e-05	0.0149
Totiviridae	Rascal	first_mismatch	Totivirus_Atlantic_salmon_CMS_Norway	Salmo_salar	2.30959	0.0108	9e-05	0.0108
Totiviridae	Rascal	first_mismatch	Penaeid_shrimp_infectious_myonecrosis_virus	Penaeus_vannamei	3.52973	0.0084	0.00014	0.0084
Totiviridae	Rascal	first_mismatch	Gremmeniella_abietina_RNA_virus_L1	Gremmeniella_abietina	0.66818	0.0129	3e-05	0.0128
Totiviridae	Rascal	first_mismatch	Tuber_aestivum_virus_1	Tuber_aestivum	-0.57323	0.9473	-2e-05	0.9474
Totiviridae	Rascal	first_mismatch	Trichomonas_vaginalis_virus	Trichomonas_vaginalis	4.0712	0.0001	0.00016	0.0001
Totiviridae	Rascal	first_mismatch	Ophiostoma_minus_totivirus	Ophiostoma_minus	0.84834	0.0136	3e-05	0.0135
Totiviridae	Rascal	first_mismatch	Piscine_myocarditis_virus_AL_V_708	Salmo_salar	2.30954	0.0105	9e-05	0.0104
Totiviridae	Rascal	first_mismatch	Coniothyrium_minitans_RNA_virus	Coniothyrium_minitans	0.65539	0.0163	3e-05	0.0162
Totiviridae	Rascal	first_mismatch	Tolypocladium_cylindrosporum_virus_1	Tolypocladium_cylindrosporum	0.66389	0.0143	3e-05	0.0143
Totiviridae	Rascal	first_mismatch	Epichloe_festucae_virus_1	Epichloe_festucae	0.65933	0.0134	3e-05	0.0133
Totiviridae	Rascal	first_mismatch	Leishmania_RNA_virus_1_4	Leishmania_sp.	1.72262	0.0002	7e-05	0.0002
Totiviridae	Rascal	first_mismatch	Trichomonas_vaginalis_virus_1	Trichomonas_vaginalis	3.93839	0.0002	0.00015	0.0002
Totiviridae	Rascal	first_mismatch	Leishmania_RNA_virus_2_1	Leishmania_major	1.42074	0.0002	6e-05	0.0002
Totiviridae	Rascal	first_mismatch	Sphaeropsis_sapinea_RNA_virus_1	Sphaeropsis_sapinea	0.55146	0.0153	2e-05	0.0153
Totiviridae	Rascal	first_mismatch	Drosophila_melanogaster_totivirus_SW_2009a	Drosophila_melanogaster	3.52444	0.0073	0.00014	0.0073
Totiviridae	Rascal	first_mismatch	Botryotinia_fuckeliana_totivirus_1	Botryotinia_fuckeliana	0.72615	0.0149	3e-05	0.0149
Totiviridae	Rascal	first_mismatch	Leishmania_RNA_virus_2_1	Leishmania_sp.	1.58649	0.0002	6e-05	0.0002
Totiviridae	Rascal	first_mismatch	Amasya_cherry_disease_associated_mycovirus	Prunus_avium	3.67111	0.0004	0.00014	0.0004
Totiviridae	Rascal	first_mismatch	Gremmeniella_abietina_RNA_virus_L2	Gremmeniella_abietina	0.66566	0.0127	3e-05	0.0127
Totiviridae	Rascal	first_mismatch	Trichomonas_vaginalis_virus_3	Trichomonas_vaginalis	3.4581	0.0002	0.00013	0.0002
Totiviridae	Rascal	first_mismatch	_GLOBAL_	_GLOBAL_	35.7684	0.0001	NA	NA
Totiviridae	Rascal	first_mismatch	Leishmania_RNA_virus_1_1	Leishmania_sp.	1.70646	0.0002	7e-05	0.0002
Totiviridae	Rascal	first_mismatch	Armigeres_subalbatus_virus_SaX06_AK20	Armigeres_subalbatus	3.33189	0.0058	0.00013	0.0058
Totiviridae	Rascal	first_mismatch	Ribes_virus_F	Ribes_sp._Qiu_95022	2.90784	0.0017	0.00011	0.0017
Totiviridae	Rascal	first_mismatch	Black_raspberry_virus_F	black_raspberry	2.89238	0.0019	0.00011	0.0019
Totiviridae	Rascal	first_mismatch	Aspergillus_mycovirus_178	Emericella_nidulans	0.62445	0.0171	2e-05	0.017
Totiviridae	Rascal	first_mismatch	Helicobasidium_mompa_totivirus_1_17	Helicobasidium_mompa	0.32146	0.0913	1e-05	0.091
Totiviridae	Rascal	patristic	Gremmeniella_abietina_RNA_virus_L2	Gremmeniella_abietina	10240.5	0.0338	0.00061	0.0319
Totiviridae	Rascal	patristic	Coniothyrium_minitans_RNA_virus	Coniothyrium_minitans	11083.8	0.0315	0.00066	0.0301
Totiviridae	Rascal	patristic	Botryotinia_fuckeliana_totivirus_1	Botryotinia_fuckeliana	11418.8	0.0354	0.00068	0.0337
Totiviridae	Rascal	patristic	Ophiostoma_minus_totivirus	Ophiostoma_minus	15256.4	0.0263	0.00091	0.024
Totiviridae	Rascal	patristic	Magnaporthe_oryzae_virus_1	Magnaporthe_oryzae	14223.1	0.0261	0.00085	0.0246
Totiviridae	Rascal	patristic	Trichomonas_vaginalis_virus_2	Trichomonas_vaginalis	2429.08	0.5928	0.00014	0.5885
Totiviridae	Rascal	patristic	Gremmeniella_abietina_RNA_virus_L1	Gremmeniella_abietina	10280	0.032	0.00061	0.0295
Totiviridae	Rascal	patristic	Trichomonas_vaginalis_virus_1	Trichomonas_vaginalis	3041.63	0.5386	0.00018	0.5337
Totiviridae	Rascal	patristic	Saccharomyces_cerevisiae_virus_L_A_L1	Saccharomyces_cerevisiae	-2544.34	0.8191	-0.00015	0.8219
Totiviridae	Rascal	patristic	Amasya_cherry_disease_associated_mycovirus	Prunus_avium	65907.8	0.0076	0.00393	0.0072
Totiviridae	Rascal	patristic	Trichomonas_vaginalis_virus_3	Trichomonas_vaginalis	3217.87	0.4658	0.00019	0.4593
Totiviridae	Rascal	patristic	Aspergillus_mycovirus_178	Emericella_nidulans	9145.29	0.0429	0.00055	0.0407
Totiviridae	Rascal	patristic	Ribes_virus_F	Ribes_sp._Qiu_95022	40810	0.0134	0.00243	0.0123
Totiviridae	Rascal	patristic	Chalara_elegans_RNA_Virus_1	Thielaviopsis_basicola	16244.2	0.0145	0.00097	0.0133
Totiviridae	Rascal	patristic	Sphaeropsis_sapinea_RNA_virus_2	Sphaeropsis_sapinea	8621.85	0.0176	0.00051	0.0167
Totiviridae	Rascal	patristic	Drosophila_melanogaster_totivirus_SW_2009a	Drosophila_melanogaster	135790	0.0011	0.0081	0.001
Totiviridae	Rascal	patristic	Tuber_aestivum_virus_1	Tuber_aestivum	-4492.55	0.8761	-0.00027	0.8793
Totiviridae	Rascal	patristic	Armigeres_subalbatus_virus_SaX06_AK20	Armigeres_subalbatus	107569	0.0034	0.00641	0.0031
Totiviridae	Rascal	patristic	Leishmania_RNA_virus_1_4	Leishmania_sp.	3934.38	0.253	0.00023	0.2456
Totiviridae	Rascal	patristic	Tolypocladium_cylindrosporum_virus_1	Tolypocladium_cylindrosporum	13064.7	0.0174	0.00078	0.0164
Totiviridae	Rascal	patristic	unidentified_blackcurrent_Totiviridae	Ribes_nigrum	42022.8	0.0146	0.00251	0.0132
Totiviridae	Rascal	patristic	Leishmania_RNA_virus_2_1	Leishmania_major	4778.15	0.1583	0.00028	0.1519
Totiviridae	Rascal	patristic	Penaeid_shrimp_infectious_myonecrosis_virus	Penaeus_vannamei	83721.4	0.0106	0.00499	0.0098
Totiviridae	Rascal	patristic	Black_raspberry_virus_F	black_raspberry	49158.4	0.0095	0.00293	0.0085
Totiviridae	Rascal	patristic	Leishmania_RNA_virus_2_1	Leishmania_sp.	3967.89	0.201	0.00024	0.1955
Totiviridae	Rascal	patristic	Piscine_myocarditis_virus_AL_V_708	Salmo_salar	76096.8	0.0021	0.00454	0.002
Totiviridae	Rascal	patristic	Totivirus_Atlantic_salmon_CMS_Norway	Salmo_salar	76098.9	0.0024	0.00454	0.0022
Totiviridae	Rascal	patristic	Trichomonas_vaginalis_virus	Trichomonas_vaginalis	2790.82	0.5696	0.00017	0.5646
Totiviridae	Rascal	patristic	_GLOBAL_	_GLOBAL_	562652	0.0001	NA	NA
Totiviridae	Rascal	patristic	Cherry_chlorotic_rusty_spot_associated_totiviral_like_dsRNA_4	Prunus_avium	66067.5	0.0082	0.00394	0.0075
Totiviridae	Rascal	patristic	Epichloe_festucae_virus_1	Epichloe_festucae	11592.4	0.0251	0.00069	0.0234
Totiviridae	Rascal	patristic	Sphaeropsis_sapinea_RNA_virus_1	Sphaeropsis_sapinea	10243.8	0.0226	0.00061	0.021
Totiviridae	Rascal	patristic	Leishmania_RNA_virus_1_1	Leishmania_sp.	3951.15	0.2532	0.00024	0.2456
Totiviridae	Rascal	patristic	Helminthosporium_victoriae_virus_190S	Cochliobolus_victoriae	13598.9	0.0255	0.00081	0.0237
Totiviridae	Rascal	patristic	Magnaporthe_oryzae_virus_2	Magnaporthe_oryzae	10883.5	0.0232	0.00065	0.0216
Totiviridae	Rascal	patristic	Helicobasidium_mompa_totivirus_1_17	Helicobasidium_mompa	825.05	0.5072	5e-05	0.5033
Totiviridae	Rascal	quasi_patristic	Trichomonas_vaginalis_virus_2	Trichomonas_vaginalis	30.9466	0.0008	0.00122	0.0008
Totiviridae	Rascal	quasi_patristic	Leishmania_RNA_virus_1_4	Leishmania_sp.	15.3702	0.0005	0.00061	0.0005
Totiviridae	Rascal	quasi_patristic	Epichloe_festucae_virus_1	Epichloe_festucae	8.43049	0.0059	0.00033	0.0057
Totiviridae	Rascal	quasi_patristic	Ribes_virus_F	Ribes_sp._Qiu_95022	30.0813	0.0017	0.00119	0.0014
Totiviridae	Rascal	quasi_patristic	Trichomonas_vaginalis_virus	Trichomonas_vaginalis	33.0492	0.0013	0.0013	0.0012
Totiviridae	Rascal	quasi_patristic	Magnaporthe_oryzae_virus_2	Magnaporthe_oryzae	7.94368	0.004	0.00031	0.0039
Totiviridae	Rascal	quasi_patristic	unidentified_blackcurrent_Totiviridae	Ribes_nigrum	30.7789	0.0014	0.00121	0.0014
Totiviridae	Rascal	quasi_patristic	Magnaporthe_oryzae_virus_1	Magnaporthe_oryzae	10.2184	0.0051	0.0004	0.0049
Totiviridae	Rascal	quasi_patristic	Botryotinia_fuckeliana_totivirus_1	Botryotinia_fuckeliana	9.06441	0.0055	0.00036	0.0049
Totiviridae	Rascal	quasi_patristic	Sphaeropsis_sapinea_RNA_virus_1	Sphaeropsis_sapinea	6.47478	0.0101	0.00026	0.009
Totiviridae	Rascal	quasi_patristic	Helminthosporium_victoriae_virus_190S	Cochliobolus_victoriae	8.60726	0.0095	0.00034	0.009
Totiviridae	Rascal	quasi_patristic	Gremmeniella_abietina_RNA_virus_L1	Gremmeniella_abietina	8.40517	0.0058	0.00033	0.0052
Totiviridae	Rascal	quasi_patristic	Ophiostoma_minus_totivirus	Ophiostoma_minus	10.9415	0.005	0.00043	0.0045
Totiviridae	Rascal	quasi_patristic	Leishmania_RNA_virus_1_1	Leishmania_sp.	15.2399	0.0006	0.0006	0.0005
Totiviridae	Rascal	quasi_patristic	Trichomonas_vaginalis_virus_3	Trichomonas_vaginalis	28.1196	0.0006	0.00111	0.0005
Totiviridae	Rascal	quasi_patristic	Tuber_aestivum_virus_1	Tuber_aestivum	-5.3371	0.9317	-0.00021	0.9326
Totiviridae	Rascal	quasi_patristic	Sphaeropsis_sapinea_RNA_virus_2	Sphaeropsis_sapinea	5.54594	0.0072	0.00022	0.0068
Totiviridae	Rascal	quasi_patristic	Trichomonas_vaginalis_virus_1	Trichomonas_vaginalis	31.9694	0.001	0.00126	0.0009
Totiviridae	Rascal	quasi_patristic	Coniothyrium_minitans_RNA_virus	Coniothyrium_minitans	7.93057	0.0094	0.00031	0.0088
Totiviridae	Rascal	quasi_patristic	Helicobasidium_mompa_totivirus_1_17	Helicobasidium_mompa	1.894	0.2888	7e-05	0.2852
Totiviridae	Rascal	quasi_patristic	Black_raspberry_virus_F	black_raspberry	30.9023	0.0016	0.00122	0.0016
Totiviridae	Rascal	quasi_patristic	Totivirus_Atlantic_salmon_CMS_Norway	Salmo_salar	34.6287	0.0004	0.00137	0.0004
Totiviridae	Rascal	quasi_patristic	Aspergillus_mycovirus_178	Emericella_nidulans	7.32712	0.0112	0.00029	0.011
Totiviridae	Rascal	quasi_patristic	Drosophila_melanogaster_totivirus_SW_2009a	Drosophila_melanogaster	50.6728	0.0011	0.002	0.0009
Totiviridae	Rascal	quasi_patristic	Cherry_chlorotic_rusty_spot_associated_totiviral_like_dsRNA_4	Prunus_avium	39.9284	0.0005	0.00157	0.0005
Totiviridae	Rascal	quasi_patristic	Piscine_myocarditis_virus_AL_V_708	Salmo_salar	34.628	0.0004	0.00137	0.0004
Totiviridae	Rascal	quasi_patristic	Gremmeniella_abietina_RNA_virus_L2	Gremmeniella_abietina	8.37345	0.0044	0.00033	0.0042
Totiviridae	Rascal	quasi_patristic	Armigeres_subalbatus_virus_SaX06_AK20	Armigeres_subalbatus	47.4115	0.0011	0.00187	0.0009
Totiviridae	Rascal	quasi_patristic	Amasya_cherry_disease_associated_mycovirus	Prunus_avium	39.8525	0.0004	0.00157	0.0004
Totiviridae	Rascal	quasi_patristic	Leishmania_RNA_virus_2_1	Leishmania_major	13.5971	0.0006	0.00054	0.0006
Totiviridae	Rascal	quasi_patristic	Tolypocladium_cylindrosporum_virus_1	Tolypocladium_cylindrosporum	8.48765	0.005	0.00033	0.0049
Totiviridae	Rascal	quasi_patristic	Penaeid_shrimp_infectious_myonecrosis_virus	Penaeus_vannamei	44.5328	0.003	0.00176	0.0026
Totiviridae	Rascal	quasi_patristic	Chalara_elegans_RNA_Virus_1	Thielaviopsis_basicola	9.57433	0.0051	0.00038	0.005
Totiviridae	Rascal	quasi_patristic	Leishmania_RNA_virus_2_1	Leishmania_sp.	14.3109	0.0005	0.00056	0.0005
Totiviridae	Rascal	quasi_patristic	_GLOBAL_	_GLOBAL_	398.14	0.0001	NA	NA
Totiviridae	Rascal	quasi_patristic	Saccharomyces_cerevisiae_virus_L_A_L1	Saccharomyces_cerevisiae	-3.33448	0.8858	-0.00013	0.8871
Totiviridae	Rascal	theory	_GLOBAL_	_GLOBAL_	156.862	0.0001	NA	NA
Totiviridae	Rascal	theory	Trichomonas_vaginalis_virus	Trichomonas_vaginalis	16.6222	0.0002	0.00065	0.0002
Totiviridae	Rascal	theory	Trichomonas_vaginalis_virus_3	Trichomonas_vaginalis	14.011	0.0002	0.00055	0.0002
Totiviridae	Rascal	theory	Saccharomyces_cerevisiae_virus_L_A_L1	Saccharomyces_cerevisiae	0.41168	0.692	2e-05	0.6914
Totiviridae	Rascal	theory	Magnaporthe_oryzae_virus_2	Magnaporthe_oryzae	2.72985	0.0065	0.00011	0.0062
Totiviridae	Rascal	theory	Tuber_aestivum_virus_1	Tuber_aestivum	-0.02901	0.744	0	0.744
Totiviridae	Rascal	theory	Helicobasidium_mompa_totivirus_1_17	Helicobasidium_mompa	0.81094	0.2708	3e-05	0.2694
Totiviridae	Rascal	theory	Chalara_elegans_RNA_Virus_1	Thielaviopsis_basicola	3.4757	0.0051	0.00014	0.0049
Totiviridae	Rascal	theory	Gremmeniella_abietina_RNA_virus_L2	Gremmeniella_abietina	2.8765	0.0076	0.00011	0.0074
Totiviridae	Rascal	theory	Gremmeniella_abietina_RNA_virus_L1	Gremmeniella_abietina	2.88683	0.0074	0.00011	0.0074
Totiviridae	Rascal	theory	Botryotinia_fuckeliana_totivirus_1	Botryotinia_fuckeliana	2.98706	0.0116	0.00012	0.0112
Totiviridae	Rascal	theory	Leishmania_RNA_virus_2_1	Leishmania_sp.	6.42186	0.0001	0.00025	0.0001
Totiviridae	Rascal	theory	Tolypocladium_cylindrosporum_virus_1	Tolypocladium_cylindrosporum	3.06448	0.0057	0.00012	0.0055
Totiviridae	Rascal	theory	Ophiostoma_minus_totivirus	Ophiostoma_minus	4.05122	0.0044	0.00016	0.0042
Totiviridae	Rascal	theory	Leishmania_RNA_virus_2_1	Leishmania_major	6.28539	0.0001	0.00025	0.0001
Totiviridae	Rascal	theory	Leishmania_RNA_virus_1_1	Leishmania_sp.	6.95612	0.0001	0.00027	0.0001
Totiviridae	Rascal	theory	Sphaeropsis_sapinea_RNA_virus_1	Sphaeropsis_sapinea	1.9024	0.0264	7e-05	0.0261
Totiviridae	Rascal	theory	Magnaporthe_oryzae_virus_1	Magnaporthe_oryzae	3.78884	0.0046	0.00015	0.0044
Totiviridae	Rascal	theory	Coniothyrium_minitans_RNA_virus	Coniothyrium_minitans	2.27096	0.0288	9e-05	0.0284
Totiviridae	Rascal	theory	Helminthosporium_victoriae_virus_190S	Cochliobolus_victoriae	2.47369	0.0273	0.0001	0.0269
Totiviridae	Rascal	theory	Epichloe_festucae_virus_1	Epichloe_festucae	2.83816	0.0085	0.00011	0.0085
Totiviridae	Rascal	theory	Piscine_myocarditis_virus_AL_V_708	Salmo_salar	11.4356	0.0017	0.00045	0.0016
Totiviridae	Rascal	theory	Leishmania_RNA_virus_1_4	Leishmania_sp.	7.03609	0.0001	0.00027	0.0001
Totiviridae	Rascal	theory	Sphaeropsis_sapinea_RNA_virus_2	Sphaeropsis_sapinea	1.6384	0.0182	6e-05	0.0177
Totiviridae	Rascal	theory	Trichomonas_vaginalis_virus_1	Trichomonas_vaginalis	16.0417	0.0002	0.00063	0.0002
Totiviridae	Rascal	theory	Armigeres_subalbatus_virus_SaX06_AK20	Armigeres_subalbatus	16.1328	0.0015	0.00063	0.0014
Totiviridae	Rascal	theory	Cherry_chlorotic_rusty_spot_associated_totiviral_like_dsRNA_4	Prunus_avium	15.1311	0.0004	0.00059	0.0004
Totiviridae	Rascal	theory	Black_raspberry_virus_F	black_raspberry	11.7779	0.0018	0.00046	0.0018
Totiviridae	Rascal	theory	Drosophila_melanogaster_totivirus_SW_2009a	Drosophila_melanogaster	17.0683	0.0019	0.00067	0.0019
Totiviridae	Rascal	theory	unidentified_blackcurrent_Totiviridae	Ribes_nigrum	12.1916	0.0015	0.00048	0.0014
Totiviridae	Rascal	theory	Ribes_virus_F	Ribes_sp._Qiu_95022	11.8482	0.0014	0.00046	0.0014
Totiviridae	Rascal	theory	Amasya_cherry_disease_associated_mycovirus	Prunus_avium	15.0984	0.0004	0.00059	0.0004
Totiviridae	Rascal	theory	Penaeid_shrimp_infectious_myonecrosis_virus	Penaeus_vannamei	16.95	0.0022	0.00066	0.0022
Totiviridae	Rascal	theory	Trichomonas_vaginalis_virus_2	Trichomonas_vaginalis	15.5359	0.0002	0.00061	0.0002
Totiviridae	Rascal	theory	Aspergillus_mycovirus_178	Emericella_nidulans	1.59498	0.0806	6e-05	0.0798
Totiviridae	Rascal	theory	Totivirus_Atlantic_salmon_CMS_Norway	Salmo_salar	11.4358	0.0017	0.00045	0.0017
Totiviridae	Rascal & Gblocks	first_mismatch	Armigeres_subalbatus_virus_SaX06_AK20	Armigeres_subalbatus	3.00418	0.0065	0.00011	0.0065
Totiviridae	Rascal & Gblocks	first_mismatch	_GLOBAL_	_GLOBAL_	30.9898	0.0001	NA	NA
Totiviridae	Rascal & Gblocks	first_mismatch	Leishmania_RNA_virus_1_4	Leishmania_sp.	1.21019	0.0009	5e-05	0.0009
Totiviridae	Rascal & Gblocks	first_mismatch	Helminthosporium_victoriae_virus_190S	Cochliobolus_victoriae	1.63399	0.0087	6e-05	0.0086
Totiviridae	Rascal & Gblocks	first_mismatch	Trichomonas_vaginalis_virus_1	Trichomonas_vaginalis	0.065	0.0336	0	0.0336
Totiviridae	Rascal & Gblocks	first_mismatch	Aspergillus_mycovirus_178	Emericella_nidulans	1.56576	0.0104	6e-05	0.0103
Totiviridae	Rascal & Gblocks	first_mismatch	Tuber_aestivum_virus_1	Tuber_aestivum	-1.19541	0.9974	-4e-05	0.9974
Totiviridae	Rascal & Gblocks	first_mismatch	Amasya_cherry_disease_associated_mycovirus	Prunus_avium	4.81393	0.0001	0.00018	0.0001
Totiviridae	Rascal & Gblocks	first_mismatch	Sphaeropsis_sapinea_RNA_virus_1	Sphaeropsis_sapinea	1.54279	0.008	6e-05	0.008
Totiviridae	Rascal & Gblocks	first_mismatch	Helicobasidium_mompa_totivirus_1_17	Helicobasidium_mompa	0.81232	0.0699	3e-05	0.0697
Totiviridae	Rascal & Gblocks	first_mismatch	Trichomonas_vaginalis_virus	Trichomonas_vaginalis	0.065	0.0318	0	0.0318
Totiviridae	Rascal & Gblocks	first_mismatch	Saccharomyces_cerevisiae_virus_L_A_L1	Saccharomyces_cerevisiae	-1.06197	0.994	-4e-05	0.994
Totiviridae	Rascal & Gblocks	first_mismatch	Trichomonas_vaginalis_virus_3	Trichomonas_vaginalis	-0.32129	0.9819	-1e-05	0.9819
Totiviridae	Rascal & Gblocks	first_mismatch	Black_raspberry_virus_F	black_raspberry	2.64938	0.0002	0.0001	0.0002
Totiviridae	Rascal & Gblocks	first_mismatch	Magnaporthe_oryzae_virus_2	Magnaporthe_oryzae	1.60013	0.0068	6e-05	0.0068
Totiviridae	Rascal & Gblocks	first_mismatch	Botryotinia_fuckeliana_totivirus_1	Botryotinia_fuckeliana	1.65957	0.0083	6e-05	0.0083
Totiviridae	Rascal & Gblocks	first_mismatch	Totivirus_Atlantic_salmon_CMS_Norway	Salmo_salar	2.50539	0.0091	9e-05	0.0091
Totiviridae	Rascal & Gblocks	first_mismatch	Drosophila_melanogaster_totivirus_SW_2009a	Drosophila_melanogaster	3.18328	0.0071	0.00012	0.0071
Totiviridae	Rascal & Gblocks	first_mismatch	Ribes_virus_F	Ribes_sp._Qiu_95022	2.98085	0.0002	0.00011	0.0002
Totiviridae	Rascal & Gblocks	first_mismatch	Sphaeropsis_sapinea_RNA_virus_2	Sphaeropsis_sapinea	1.44947	0.0066	5e-05	0.0066
Totiviridae	Rascal & Gblocks	first_mismatch	Penaeid_shrimp_infectious_myonecrosis_virus	Penaeus_vannamei	2.87673	0.007	0.00011	0.007
Totiviridae	Rascal & Gblocks	first_mismatch	Ophiostoma_minus_totivirus	Ophiostoma_minus	1.54255	0.0067	6e-05	0.0067
Totiviridae	Rascal & Gblocks	first_mismatch	Leishmania_RNA_virus_1_1	Leishmania_sp.	1.19323	0.0007	4e-05	0.0007
Totiviridae	Rascal & Gblocks	first_mismatch	Chalara_elegans_RNA_Virus_1	Thielaviopsis_basicola	1.74325	0.007	7e-05	0.007
Totiviridae	Rascal & Gblocks	first_mismatch	Coniothyrium_minitans_RNA_virus	Coniothyrium_minitans	1.57831	0.0089	6e-05	0.0089
Totiviridae	Rascal & Gblocks	first_mismatch	unidentified_blackcurrent_Totiviridae	Ribes_nigrum	3.04188	0.0002	0.00011	0.0002
Totiviridae	Rascal & Gblocks	first_mismatch	Magnaporthe_oryzae_virus_1	Magnaporthe_oryzae	1.47465	0.0074	6e-05	0.0073
Totiviridae	Rascal & Gblocks	first_mismatch	Cherry_chlorotic_rusty_spot_associated_totiviral_like_dsRNA_4	Prunus_avium	4.84963	0.0002	0.00018	0.0002
Totiviridae	Rascal & Gblocks	first_mismatch	Leishmania_RNA_virus_2_1	Leishmania_major	0.97815	0.0028	4e-05	0.0028
Totiviridae	Rascal & Gblocks	first_mismatch	Gremmeniella_abietina_RNA_virus_L1	Gremmeniella_abietina	1.62753	0.0077	6e-05	0.0077
Totiviridae	Rascal & Gblocks	first_mismatch	Piscine_myocarditis_virus_AL_V_708	Salmo_salar	2.50539	0.0083	9e-05	0.0083
Totiviridae	Rascal & Gblocks	first_mismatch	Trichomonas_vaginalis_virus_2	Trichomonas_vaginalis	-0.40001	0.9844	-1e-05	0.9844
Totiviridae	Rascal & Gblocks	first_mismatch	Tolypocladium_cylindrosporum_virus_1	Tolypocladium_cylindrosporum	1.57843	0.0075	6e-05	0.0074
Totiviridae	Rascal & Gblocks	first_mismatch	Epichloe_festucae_virus_1	Epichloe_festucae	1.5916	0.0081	6e-05	0.0081
Totiviridae	Rascal & Gblocks	first_mismatch	Gremmeniella_abietina_RNA_virus_L2	Gremmeniella_abietina	1.62951	0.0078	6e-05	0.0078
Totiviridae	Rascal & Gblocks	first_mismatch	Leishmania_RNA_virus_2_1	Leishmania_sp.	1.04489	0.0017	4e-05	0.0017
Totiviridae	Rascal & Gblocks	patristic	Magnaporthe_oryzae_virus_2	Magnaporthe_oryzae	28330.4	0.0142	0.00169	0.0126
Totiviridae	Rascal & Gblocks	patristic	Saccharomyces_cerevisiae_virus_L_A_L1	Saccharomyces_cerevisiae	-8506.35	0.9434	-0.00051	0.9464
Totiviridae	Rascal & Gblocks	patristic	Leishmania_RNA_virus_2_1	Leishmania_major	7936.96	0.0498	0.00047	0.0468
Totiviridae	Rascal & Gblocks	patristic	Trichomonas_vaginalis_virus_3	Trichomonas_vaginalis	-4403.31	0.9588	-0.00026	0.961
Totiviridae	Rascal & Gblocks	patristic	Aspergillus_mycovirus_178	Emericella_nidulans	23245.5	0.0282	0.00139	0.0265
Totiviridae	Rascal & Gblocks	patristic	_GLOBAL_	_GLOBAL_	613781	0.0001	NA	NA
Totiviridae	Rascal & Gblocks	patristic	Sphaeropsis_sapinea_RNA_virus_1	Sphaeropsis_sapinea	29181	0.0106	0.00175	0.0099
Totiviridae	Rascal & Gblocks	patristic	Magnaporthe_oryzae_virus_1	Magnaporthe_oryzae	26199.6	0.0131	0.00157	0.0119
Totiviridae	Rascal & Gblocks	patristic	Gremmeniella_abietina_RNA_virus_L1	Gremmeniella_abietina	25423.6	0.021	0.00152	0.0196
Totiviridae	Rascal & Gblocks	patristic	Penaeid_shrimp_infectious_myonecrosis_virus	Penaeus_vannamei	69003.4	0.0069	0.00413	0.0064
Totiviridae	Rascal & Gblocks	patristic	Coniothyrium_minitans_RNA_virus	Coniothyrium_minitans	27210	0.0175	0.00163	0.0159
Totiviridae	Rascal & Gblocks	patristic	Trichomonas_vaginalis_virus_2	Trichomonas_vaginalis	-5393.17	0.9635	-0.00032	0.966
Totiviridae	Rascal & Gblocks	patristic	Gremmeniella_abietina_RNA_virus_L2	Gremmeniella_abietina	25455	0.0212	0.00152	0.0194
Totiviridae	Rascal & Gblocks	patristic	Cherry_chlorotic_rusty_spot_associated_totiviral_like_dsRNA_4	Prunus_avium	71966.7	0.0032	0.0043	0.0028
Totiviridae	Rascal & Gblocks	patristic	Ribes_virus_F	Ribes_sp._Qiu_95022	35305.7	0.0069	0.00211	0.0062
Totiviridae	Rascal & Gblocks	patristic	Botryotinia_fuckeliana_totivirus_1	Botryotinia_fuckeliana	26246	0.0215	0.00157	0.0197
Totiviridae	Rascal & Gblocks	patristic	Tuber_aestivum_virus_1	Tuber_aestivum	-11575.3	0.9684	-0.00069	0.9699
Totiviridae	Rascal & Gblocks	patristic	Amasya_cherry_disease_associated_mycovirus	Prunus_avium	71387.3	0.0036	0.00427	0.0031
Totiviridae	Rascal & Gblocks	patristic	unidentified_blackcurrent_Totiviridae	Ribes_nigrum	36093.7	0.0061	0.00216	0.0052
Totiviridae	Rascal & Gblocks	patristic	Totivirus_Atlantic_salmon_CMS_Norway	Salmo_salar	76094.6	0.0018	0.00455	0.0017
Totiviridae	Rascal & Gblocks	patristic	Trichomonas_vaginalis_virus_1	Trichomonas_vaginalis	901.359	0.058	5e-05	0.0549
Totiviridae	Rascal & Gblocks	patristic	Epichloe_festucae_virus_1	Epichloe_festucae	28527.4	0.0133	0.00171	0.0124
Totiviridae	Rascal & Gblocks	patristic	Drosophila_melanogaster_totivirus_SW_2009a	Drosophila_melanogaster	118785	0.0009	0.0071	0.0008
Totiviridae	Rascal & Gblocks	patristic	Chalara_elegans_RNA_Virus_1	Thielaviopsis_basicola	37488.4	0.0078	0.00224	0.0064
Totiviridae	Rascal & Gblocks	patristic	Trichomonas_vaginalis_virus	Trichomonas_vaginalis	901.359	0.0602	5e-05	0.057
Totiviridae	Rascal & Gblocks	patristic	Helminthosporium_victoriae_virus_190S	Cochliobolus_victoriae	31018	0.0141	0.00186	0.0127
Totiviridae	Rascal & Gblocks	patristic	Ophiostoma_minus_totivirus	Ophiostoma_minus	27543.8	0.0128	0.00165	0.0117
Totiviridae	Rascal & Gblocks	patristic	Helicobasidium_mompa_totivirus_1_17	Helicobasidium_mompa	1366.29	0.4962	8e-05	0.4941
Totiviridae	Rascal & Gblocks	patristic	Leishmania_RNA_virus_1_4	Leishmania_sp.	8939.82	0.0555	0.00053	0.0523
Totiviridae	Rascal & Gblocks	patristic	Leishmania_RNA_virus_2_1	Leishmania_sp.	8286.24	0.048	0.0005	0.0456
Totiviridae	Rascal & Gblocks	patristic	Sphaeropsis_sapinea_RNA_virus_2	Sphaeropsis_sapinea	27338	0.0112	0.00163	0.01
Totiviridae	Rascal & Gblocks	patristic	Armigeres_subalbatus_virus_SaX06_AK20	Armigeres_subalbatus	95491.9	0.0017	0.00571	0.0016
Totiviridae	Rascal & Gblocks	patristic	Leishmania_RNA_virus_1_1	Leishmania_sp.	8868.41	0.0563	0.00053	0.053
Totiviridae	Rascal & Gblocks	patristic	Black_raspberry_virus_F	black_raspberry	35800.4	0.0043	0.00214	0.0042
Totiviridae	Rascal & Gblocks	patristic	Piscine_myocarditis_virus_AL_V_708	Salmo_salar	76094.6	0.0021	0.00455	0.0019
Totiviridae	Rascal & Gblocks	patristic	Tolypocladium_cylindrosporum_virus_1	Tolypocladium_cylindrosporum	31190.6	0.0099	0.00187	0.0089
Totiviridae	Rascal & Gblocks	quasi_patristic	Black_raspberry_virus_F	black_raspberry	28.561	0.0002	0.00108	0.0002
Totiviridae	Rascal & Gblocks	quasi_patristic	Leishmania_RNA_virus_1_4	Leishmania_sp.	10.4166	0.0034	0.00039	0.0033
Totiviridae	Rascal & Gblocks	quasi_patristic	Ophiostoma_minus_totivirus	Ophiostoma_minus	19.6887	0.002	0.00074	0.002
Totiviridae	Rascal & Gblocks	quasi_patristic	Gremmeniella_abietina_RNA_virus_L1	Gremmeniella_abietina	20.5129	0.0023	0.00078	0.002
Totiviridae	Rascal & Gblocks	quasi_patristic	unidentified_blackcurrent_Totiviridae	Ribes_nigrum	31.2737	0.0002	0.00118	0.0002
Totiviridae	Rascal & Gblocks	quasi_patristic	Leishmania_RNA_virus_1_1	Leishmania_sp.	10.2787	0.0037	0.00039	0.0037
Totiviridae	Rascal & Gblocks	quasi_patristic	Gremmeniella_abietina_RNA_virus_L2	Gremmeniella_abietina	20.5379	0.0024	0.00078	0.002
[truncated: 257 more rows]

## Sheet: Parafit summary
Virus family	Filtering	Host distance	Global significance	Number of significant links	Number of insignificant links
Chrysoviridae	Gblocks	first mismatch	no	0	11
Chrysoviridae	Gblocks	patristic	no	0	11
Chrysoviridae	Gblocks	quasi patristic	no	0	11
Chrysoviridae	Gblocks	theory	no	0	11
Chrysoviridae	Rascal	first mismatch	no	0	8
Chrysoviridae	Rascal	patristic	no	0	8
Chrysoviridae	Rascal	quasi patristic	no	0	8
Chrysoviridae	Rascal	theory	no	0	8
Chrysoviridae	Rascal & Gblocks	first mismatch	no	0	8
Chrysoviridae	Rascal & Gblocks	patristic	no	0	8
Chrysoviridae	Rascal & Gblocks	quasi patristic	no	0	8
Chrysoviridae	Rascal & Gblocks	theory	no	0	8
Chrysoviridae	Unfiltered	first mismatch	no	0	11
Chrysoviridae	Unfiltered	patristic	no	0	11
Chrysoviridae	Unfiltered	quasi patristic	no	0	11
Chrysoviridae	Unfiltered	theory	no	0	11
Endornaviridae	Gblocks	first mismatch	no	0	12
Endornaviridae	Gblocks	patristic	no	3	9
Endornaviridae	Gblocks	quasi patristic	no	2	10
Endornaviridae	Gblocks	theory	no	0	12
Endornaviridae	Rascal	first mismatch	no	2	2
Endornaviridae	Rascal	patristic	no	2	2
Endornaviridae	Rascal	quasi patristic	no	2	2
Endornaviridae	Rascal	theory	no	2	2
Endornaviridae	Rascal & Gblocks	first mismatch	no	2	2
Endornaviridae	Rascal & Gblocks	patristic	no	2	2
Endornaviridae	Rascal & Gblocks	quasi patristic	no	2	2
Endornaviridae	Rascal & Gblocks	theory	no	2	2
Endornaviridae	Unfiltered	first mismatch	yes	3	9
Endornaviridae	Unfiltered	patristic	yes	4	8
Endornaviridae	Unfiltered	quasi patristic	yes	3	9
Endornaviridae	Unfiltered	theory	yes	4	8
Hypoviridae	Gblocks	first mismatch	no	0	5
Hypoviridae	Gblocks	patristic	no	0	5
Hypoviridae	Gblocks	quasi patristic	no	0	5
Hypoviridae	Gblocks	theory	no	0	5
Hypoviridae	Rascal	first mismatch	no	0	4
Hypoviridae	Rascal	patristic	no	0	4
Hypoviridae	Rascal	quasi patristic	no	0	4
Hypoviridae	Rascal	theory	no	0	4
Hypoviridae	Rascal & Gblocks	first mismatch	no	0	4
Hypoviridae	Rascal & Gblocks	patristic	no	0	4
Hypoviridae	Rascal & Gblocks	quasi patristic	no	0	4
Hypoviridae	Rascal & Gblocks	theory	no	0	4
Hypoviridae	Unfiltered	first mismatch	no	0	5
Hypoviridae	Unfiltered	patristic	no	0	5
Hypoviridae	Unfiltered	quasi patristic	no	0	5
Hypoviridae	Unfiltered	theory	no	0	5
Narnaviridae	Gblocks	first mismatch	no	0	25
Narnaviridae	Gblocks	patristic	no	0	25
Narnaviridae	Gblocks	quasi patristic	yes	1	24
Narnaviridae	Gblocks	theory	yes	9	16
Narnaviridae	Rascal	first mismatch	no	2	12
Narnaviridae	Rascal	patristic	no	0	14
Narnaviridae	Rascal	quasi patristic	no	0	14
Narnaviridae	Rascal	theory	no	2	12
Narnaviridae	Rascal & Gblocks	first mismatch	yes	0	14
Narnaviridae	Rascal & Gblocks	patristic	no	0	14
Narnaviridae	Rascal & Gblocks	quasi patristic	no	0	14
Narnaviridae	Rascal & Gblocks	theory	no	0	14
Narnaviridae	Unfiltered	first mismatch	no	1	24
Narnaviridae	Unfiltered	patristic	no	0	25
Narnaviridae	Unfiltered	quasi patristic	no	0	25
Narnaviridae	Unfiltered	theory	yes	2	23
Partitiviridae	Gblocks	first mismatch	yes	27	34
Partitiviridae	Gblocks	patristic	yes	26	35
Partitiviridae	Gblocks	quasi patristic	yes	40	21
Partitiviridae	Gblocks	theory	yes	42	19
Partitiviridae	Rascal	first mismatch	yes	25	30
Partitiviridae	Rascal	patristic	yes	24	31
Partitiviridae	Rascal	quasi patristic	yes	31	24
Partitiviridae	Rascal	theory	yes	38	17
Partitiviridae	Rascal & Gblocks	first mismatch	yes	15	40
Partitiviridae	Rascal & Gblocks	patristic	yes	21	34
Partitiviridae	Rascal & Gblocks	quasi patristic	yes	26	29
Partitiviridae	Rascal & Gblocks	theory	yes	38	17
Partitiviridae	Unfiltered	first mismatch	yes	26	35
Partitiviridae	Unfiltered	patristic	yes	34	27
Partitiviridae	Unfiltered	quasi patristic	yes	39	22
Partitiviridae	Unfiltered	theory	yes	43	18
Totiviridae	Gblocks	first mismatch	yes	18	29
Totiviridae	Gblocks	patristic	yes	24	23
Totiviridae	Gblocks	quasi patristic	yes	27	20
Totiviridae	Gblocks	theory	yes	18	29
Totiviridae	Rascal	first mismatch	yes	32	3
Totiviridae	Rascal	patristic	yes	24	11
Totiviridae	Rascal	quasi patristic	yes	32	3
Totiviridae	Rascal	theory	yes	31	4
Totiviridae	Rascal & Gblocks	first mismatch	yes	30	5
Totiviridae	Rascal & Gblocks	patristic	yes	26	9
Totiviridae	Rascal & Gblocks	quasi patristic	yes	30	5
Totiviridae	Rascal & Gblocks	theory	yes	27	8
Totiviridae	Unfiltered	first mismatch	yes	35	12
Totiviridae	Unfiltered	patristic	yes	25	22
Totiviridae	Unfiltered	quasi patristic	yes	35	12
Totiviridae	Unfiltered	theory	yes	34	13

## Sheet: Notes
Sheets included in this file
The sheet 'Associations and accessions' should be rather self-explanatory.
We list all downloaded Genbank accessions; how many of them could be used to infer the trees is visible in Table 1 in the manuscript.
The column 'Note on the association' includes information on the special treatment of some associations and on removal of viruses.
The sheet 'Supermatrices' shows general features of the obtained supermatrices (total numbers of characters, viruses, corresponding numbers of hosts, numbers and annotations of clusters of orthologs present in each supermatrix) and of the resulting trees (log likelihood of the best tree found, and bootstrap support averaged over all branches) for all examined virus families and method settings.
The sheet 'ParaFit results' includes the analysis parameters and all global and individual significance values.
The sheet 'ParaFit results' includes the results from the ParaFit test for all virus families, method settings for virus supermatrix construction and host distance formulas. Whether the global null hypothesis GH0 of no correspondence between host and parasite phylogenies was significantly rejected (α = 0.05) is indicated, as well as the number and proportion of significant (α = 0.05) individual l…
The Hypoviridae dataset comprised only a single host after supermatrix inference. Hence, it was insignificant by construction, as ParaFit uses the permutation of the rows of the association matrix to calculate p values.
